# Supplementary material for: The treeness of the tree of historical trees of life
Source: PLoS One. 2020 Jan 15;15(1):e0226567. doi: 10.1371/journal.pone.0226567 (PMC6961905; doi:10.1371/journal.pone.0226567)
Supplement: S2 File — Matrix in Nexus format. (NEX) [file pone.0226567.s002.nex]

#NEXUS

begin taxa;
	dimensions ntax=235;
taxlabels
'1-OG artificiel'
'2-Gessner. Historiae animalium'
'3-De lobel. Plantarum seu stirpium historia_A'
'4-De lobel. Plantarum seu stirpium historia_B'
'5-Zaluziansky. Methodi herbariae libri tres_A'
'6-Zaluziansky. Methodi herbariae libri tres_B'
'7-Zaluziansky. Methodi herbariae libri tres_C'
'8-Morison. Plantarum umbelliferarum distributio nova_A'
'9-Morison. Plantarum umbelliferarum distributio nova_B'
'10-Morison. Plantarum umbelliferarum distributio nova_C'
'11-Lister. Historiae animalium angliae_A'
'12-Lister. Historiae animalium angliae_B'
'13-Lister. Historiae animalium angliae_C'
'14-Willughby. De historia piscium libri quatuor'
'15-Ray. Synopsis methodica animalium quadrupedum et serpentini generis'
'16-Linnaeus. Systema naturae vol.1'
'17-Linnaeus. Systema naturae vol.9'
'18-Klein. Historiae piscium naturalis_A'
'19-Klein. Historiae piscium naturalis_B'
'20-Klein. Historiae piscium naturalis_C'
'21-Klein. Tentamen methodi ostracologicae_A'
'22-Klein. Tentamen methodi ostracologicae_B'
'23-Buffon. Histoire naturelle, generale et particuliere, tome 5'
'24-Brisson. Regnum animale in classes ix distributum'
'25-Geoffroy. Histoire abregee des insectes'
'26-Duchesne. Essai sur l''histoire naturelle des fraisiers'
'27-Goüan. Histoire des poissons'
'28-Esper. Die schmetterlinge in abbildungen nach der natur'
'29-De geer. Memoires pour servir a l''etude des insectes'
'30-Artedi. Genera piscium'
'31-Augier. Essai d''une nouvelle classification des vegetaux'
'32-Lamarck. Philosophie zoologique'
'33-Lamarck. Histoire naturelle des animaux sans vertebres'
'34-Barbancois. Observations sur la filiation des animaux'
'35-Barbancois. Observations pour servir a une classification des animaux'
'36-Strickland. On the true method of discovering the natural system in zoology and botany'
'37-Agassiz. Recherches sur les poissons fossiles'
'38-Chambers. Vestiges of natural history of creation'
'39-Bronn. Recherches sur les lois d''evolution du monde organique'
'40-Hitchcock. Elementary geology with an introductory notice'
'41-Wallace. Attempts at a natural arrangement of birds_A'
'42-Wallace. Attempts at a natural arrangement of birds_B'
'43-Strickland. Memoirs of H. E. Strickland_A'
'44-Strickland. Memoirs of H. E. Strickland_B'
'45-Darwin. 1859. On the origin of species I'
'46-Macdonald. On metamorphosis of gasteropoda'
'47-Trémaux. Origine et transformations de l''Homme et des autres êtres'
'48-Gaudry. Considerations generales sur les animaux fossiles de pikermi_A'
'49-Gaudry. Considerations generales sur les animaux fossiles de pikermi_B'
'50-Gaudry. Considerations generales sur les animaux fossiles de pikermi_C'
'51-Gaudry. Considerations generales sur les animaux fossiles de pikermi_D'
'52-Gaudry. Considerations generales sur les animaux fossiles de pikermi_E'
'53-Haeckel. Generelle morphologie der organismen_A'
'54-Haeckel. Generelle morphologie der organismen_B'
'55-Haeckel. Generelle morphologie der organismen_C'
'56-Haeckel. Generelle morphologie der organismen_D'
'57-Haeckel. Generelle morphologie der organismen_E'
'58-Haeckel. Generelle morphologie der organismen_F'
'59-Haeckel. Generelle morphologie der organismen_G'
'60-Haeckel. Generelle morphologie der organismen_H'
'61-Haeckel. Histoire de la creation des etres organises_A'
'62-Haeckel. Histoire de la creation des etres organises_B'
'63-Haeckel. Histoire de la creation des etres organises_C'
'64-Haeckel. Histoire de la creation des etres organises_D'
'65-Haeckel. Histoire de la creation des etres organises_E'
'66-Haeckel. Histoire de la creation des etres organises_F'
'67-Haeckel. Histoire de la creation des etres organises_G'
'68-Haeckel. Histoire de la creation des etres organises_H'
'69-Haeckel. Histoire de la creation des etres organises_I'
'70-Haeckel. Histoire de la creation des etres organises_J'
'71-Haeckel. Histoire de la creation des etres organises_K'
'72-Haeckel. Histoire de la creation des etres organises_L'
'73-Haeckel. Histoire de la creation des etres organises_M'
'74-Haeckel. Histoire de la creation des etres organises_N'
'75-Haeckel. Histoire de la creation des etres organises_O'
'76-Haeckel. Histoire de la creation des etres organises_P'
'77-Garrod. On some points of the anatomy of the parrots'
'78-Haeckel. Anthropogenie'
'79-Darwin. On the origin of species VI'
'80-Lankester. Limulus, an arachnid'
'81-Bennett. On the affinities and classification of algae'
'82-Hackel. Monographiae phanerogamarum'
'83-Dollo. Sur la phylogenie des dipneustes_A'
'84-Dollo. Sur la phylogenie des dipneustes_B'
'85-Mitchell. On the intestinal tracks of birds'
'86-Patten. The evolution of the vertebrates and their kin_A'
'87-Patten. The evolution of the vertebrates and their kin_B'
'88-Bessey. The phylogenetic taxonomy of flowering plants'
'89-Gruenberg. Elementary biology_A'
'90-Gruenberg. Elementary biology_B'
'91-Tillyard. The panorpoid complex'
'92-Tillyard. A new classification of the order perlaria'
'93-Camp. Classification of the lizards'
'94-Matthew. The phylogeny of dogs_A'
'95-Matthew. The phylogeny of dogs_B'
'96-Rosa. L''Ologénèse_A'
'97-Rosa. L''Ologénèse_B'
'98-Rosa. L''Ologénèse_C'
'99-Rosa. L''Ologénèse_D'
'100-Rosa. L''Ologénèse_E'
'101-Gregory. Fish skulls_A'
'102-Gregory. Fish skulls_B'
'103-Gregory. Fish skulls_C'
'104-Gregory. Fish skulls_D'
'105-Schaffner. Phylogenetic taxonomy of plants_A'
'106-Schaffner. Phylogenetic taxonomy of plants_B'
'107-Copeland. The kingdom of organisms'
'108-Cuenot. Un essai d''arbre genealogique du regne animal'
'109-Stirton. Phylogeny of north-american equidae'
'110-Michener. Comparative external morphology (…) of the bees'
'111-Delacour & mayr. The family anatidae'
'112-Gregory. Evolution emerging_A'
'113-Gregory. Evolution emerging_B'
'114-Gregory. Evolution emerging_C'
'115-Gregory. Evolution emerging_D'
'116-Gregory. Evolution emerging_E'
'117-Gregory. Evolution emerging_F'
'118-Gregory. Evolution emerging_G'
'119-Gregory. Evolution emerging_H'
'120-Gregory. Evolution emerging_I'
'121-Gregory. Evolution emerging_J'
'122-Gregory. Evolution emerging_K'
'123-Gregory. Evolution emerging_L'
'124-Gregory. Evolution emerging_M'
'125-Gregory. Evolution emerging_N'
'126-Gregory. Evolution emerging_O'
'127-Gregory. Evolution emerging_P'
'128-Gregory. Evolution emerging_Q'
'129-Gregory. Evolution emerging_R'
'130-Gregory. Evolution emerging_S'
'131-Gregory. Evolution emerging_T'
'132-Gregory. Evolution emerging_U'
'133-Gregory. Evolution emerging_V'
'134-Gregory. Evolution emerging_W'
'135-Gregory. Evolution emerging_X'
'136-Gregory. Evolution emerging_Y'
'137-Gregory. Evolution emerging_Z'
'138-Gregory. Evolution emerging_Aa'
'139-Gregory. Evolution emerging_Ab'
'140-Gregory. Evolution emerging_Ac'
'141-Gregory. Evolution emerging_Ad'
'142-Gregory. Evolution emerging_Couv'
'143-Teillard de Chardin. Le phenomene humain_A'
'144-Teillard de Chardin. Le phenomene humain_B'
'145-Teillard de Chardin. Le phenomene humain_C'
'146-Teillard de Chardin. Le groupe zoologique humain'
'147-Simpson. Principles of animal taxonomy_A'
'148-Simpson. Principles of animal taxonomy_B'
'149-Simpson. Principles of animal taxonomy_C'
'150-Simpson. Principles of animal taxonomy_D'
'151-Simpson. Principles of animal taxonomy_E'
'152-Simpson. Principles of animal taxonomy_F'
'153-Simpson. Principles of animal taxonomy_G'
'154-Simpson. Principles of animal taxonomy_H'
'155-Simpson. Principles of animal taxonomy_I'
'156-Simpson. Principles of animal taxonomy_J'
'157-Simpson. Principles of animal taxonomy_K'
'158-Simpson. Principles of animal taxonomy_L'
'159-Simpson. Principles of animal taxonomy_M'
'160-Simpson. Principles of animal taxonomy_N'
'161-Sokal & Sneath, p. H. A. 1963. Principles of numerical taxonomy I_A'
'162-Sokal & Sneath, p. H. A. 1963. Principles of numerical taxonomy I_B'
'163-Hennig. Phylogenetic systematics_A'
'164-Hennig. Phylogenetic systematics_B'
'165-Hennig. Phylogenetic systematics_C'
'166-Hennig. Phylogenetic systematics_D'
'167-Romer. Vertebrate paleontology_2_A'
'168-Romer. Vertebrate paleontology_2_B'
'169-Romer. Vertebrate paleontology_2_C'
'170-Romer. Vertebrate paleontology_2_D'
'171-Romer. Vertebrate paleontology_2_E'
'172-Romer. Vertebrate paleontology_2_F'
'173-Romer. Vertebrate paleontology_2_G'
'174-Romer. Vertebrate paleontology_2_H'
'175-Romer. Vertebrate paleontology_2_I'
'176-Romer. Vertebrate paleontology_2_J'
'177-Romer. Vertebrate paleontology_2_K'
'178-Romer. Vertebrate paleontology_2_L'
'179-Romer. Vertebrate paleontology_2_M'
'180-Romer. Vertebrate paleontology_2_N'
'181-Romer. Vertebrate paleontology_3_A'
'182-Romer. Vertebrate paleontology_3_B'
'183-Romer. Vertebrate paleontology_3_C'
'184-Romer. Vertebrate paleontology_3_D'
'185-Romer. Vertebrate paleontology_3_E'
'186-Romer. Vertebrate paleontology_3_F'
'187-Romer. Vertebrate paleontology_3_G'
'188-Romer. Vertebrate paleontology_3_H'
'189-Romer. Vertebrate paleontology_3_I'
'190-Romer. Vertebrate paleontology_3_J'
'191-Romer. Vertebrate paleontology_3_K'
'192-Romer. Vertebrate paleontology_3_L'
'193-Romer. Vertebrate paleontology_3_M'
'194-Sokal. numerical taxonomy-article'
'195-Greenwood et al. Phyletic studies of teleostean fishes'
'196-Fitch. Construction of phylogenetic trees_A'
'197-Fitch. Construction of phylogenetic trees_B'
'198-Romer. Major steps in vertebrate evolution'
'199-Romer. L''origine des classes de vertebres_A'
'200-Romer. L''origine des classes de vertebres_B'
'201-Sokal & sneath. numerical taxonomy II_A'
'202-Sokal & sneath. numerical taxonomy II_B'
'203-Mayr. Cladistic analysis or c. classification ?_A'
'204-Mayr. Cladistic analysis or c. classification ?_B'
'205-Mayr. Cladistic analysis or c. classification ?_C'
'206-Mayr. Cladistic analysis or c. classification ?_D'
'207-Hul Thol. Révision de quelques genres de Caesalpiniaceae'
'208-Harper. A bayesian probability view of phylogenetic systematics'
'209-Kemp. The reptiles that became mammals'
'210-Margulis & Chapman. Kingdoms & Domains_A'
'211-Margulis & Chapman. Kingdoms & Domains_B'
'212-Margulis & Chapman. Kingdoms & Domains_C'
'213-Margulis & Chapman. Kingdoms & Domains_D'
'214-Margulis & Chapman. Kingdoms & Domains_E'
'215-Margulis & Chapman. Kingdoms & Domains_F'
'216-Margulis & Chapman. Kingdoms & Domains_G'
'217-Margulis & Chapman. Kingdoms & Domains_H'
'218-Margulis & Schwartz. Five kingdoms_A'
'219-Margulis & Schwartz. Five kingdoms_B'
'220-Margulis & Schwartz. Five kingdoms_C'
'221-Saitou. & Masatoshi. The neighbor-joining method_A'
'222-Saitou. & Masatoshi. The neighbor-joining method_B'
'223-Sober. Reconstructing the past'
'224-Nelson. & Platnick. Three-taxon statements'
'225-Janvier. Early vertebrates'
'226-Smith et al. From bilateral symmetry to pentaradiality_A'
'227-Smith et al. From bilateral symmetry to pentaradiality_B'
'228-Letunic & bork. Itol – interactive tree of life'
'229-Spooner & Ritchie. An unusual phylogeography in the bushcricket Ephippiger'
'230-Blair hedges & kumar. Timetree of life'
'231-Blair hedges & kumar. The timetree of life (book)'
'232-Letunic & bork. Interactive tree of life v2'
'233-Rosindell et al. Onezoom_A'
'234-Rosindell et al. Onezoom_B'
'235-Rosindell et al. Onezoom_C'

;
end;


begin characters;
[Les non-pertinents sont traités comme des inconnues]
	dimensions nchar=141;
	format symbols = "0123" missing = ? equate= "-=? A={01} B={02} C={12}";


charlabels
'La racine porte une valeur appréciative' 'La racine renvoie à un être vivant nommé ?' 'La racine renvoie à un être vivant supposé ?' 'La racine renvoie à un groupe inorganique' 'La racine renvoie à des propriétés, à des états de caractères' 'L''arbre a plusieurs racines' 'Plusieurs arbres se font face' 'L''être situé à la racine peut être retrouvé dans la nature (vivant ou fossile)' 'Ce qui est situé à la racine existe toujours' 'L''être situé à la racine est une reconstruction, une hypothèse' 'La racine est dessinée comme une vraie racine d''arbre' 'Le tronc empêche de visualiser les liens entre les groupes' 'Le tronc montre un sens de l''évolution' 'Le tronc montre une complexification croissante' 'Le tronc montre un changement de « grade évolutif»' 'Le tronc occulte les liens de parenté du groupe étudié' 'Le tronc a une portée esthétique' 'Le tronc est strictement vertical' 'Le tronc est épais' 'Le tronc est une branche comme les autres : l''information qu''il porte peut être aussi présente sur les branches' 'Ce que porte le tronc est concrètement détectable' 'Les branches montrent des groupes qui se succèdent' 'Certaines branches montrent une finalité vers laquelle va l''évolution' 'Certaines branches montrent un changement de forme' 'Ce qui est sur les branches est détectable concrètement (par ex. registre fossile)' 'Ce qui est sur les branches existe toujours' 'Les branches ont une portée esthétique' 'Les branches sont dessinées comme de vraies branches d''arbre' 'Les branches expriment des propriétés discrétisées' 'Les branches expriment un taux de similarité' 'Les branches montrent un chemin évolutif' 'Les branches montrent la continuité d''un partage (« affinités»)' 'Les branches peuvent pivoter autour des nœuds' 'L''agencement des nœuds montre une finalité vers laquelle va l''évolution' 'Les nœuds correspondent à un ensemble de caractères' 'Les nœuds correspondent à un pourcentage de ressemblance basé sur les caractères' 'Les nœuds correspondent à un ancêtre' 'Les nœuds correspondent à un type' 'L''entité située aux nœuds est détectable concrètement' 'L''entité située aux nœuds est reconstruite' 'Les feuilles portent des individus' 'Les feuilles montrent des propriétés' 'Les feuilles expriment un destin évolutif' 'Les feuilles ont une portée esthétique' 'Les feuilles sont épaisses' 'Les feuilles reconstituent l''arbre' 'Les feuilles sont les seuls objets classés' 'Des bulles permettent de visualiser la quantité d''espèces selon les époques' 'Des bulles permettent de visualiser une gradation évolutive' 'Des bulles permettent de visualiser les types, les formes typiques' 'Des bulles permettent de visualiser les écosystèmes similaires' 'Des bulles recouvrent les branches' 'L''axe hiérarchique montre une gradation des valeurs' 'L''axe hiérarchique montre un emboîtement des groupes' 'L''axe hiérarchique montre une succession de groupes' 'L''axe hiérarchique montre un milieu de vie' 'L''axe hiérarchique montre des degrés de complexité' 'L''axe hiérarchique montre la diversité des formes' 'L''axe hiérarchique montre des données quantifiables' 'L''axe hiérarchique montre des caractères' 'L''axe hiérarchique montre un taux de similarité' 'L''axe hiérarchique montre un ordre temporel' 'L''axe hiérarchique montre le temps sous forme de dates' 'L''axe de diversification montre des mutations réversibles' 'L''axe de diversification montre des degrés de complexité' 'L''axe de diversification montre un taux de ressemblance' 'L''axe de diversification montre une répartition biogéographique' 'Discontinuités tranchées sur l''axe hiérarchique' '« Coupures» verticales' ' Nombre de dimensions de l''arbre' 'L''arbre a besoin de plus de dimensions' 'L''ancêtre manifeste un ordre de passage' 'L''ancêtre est un état moins adapté d''un groupe' 'L''ancêtre est détectable concrètement' 'Le morphotype ancestral existe encore aujourd''hui' 'L''ancêtre est...' 'Place spéciale pour l''homme' 'Hiérarchie des groupes humains ?' 'Cohérence des groupes : Existence d''un point commun qui fait le groupe' 'Cohérence des groupes : Forme typique' 'Cohérence des groupes : Partage d''un ancêtre commun' 'Cohérence des groupes : Un niveau de complexité' 'On teste les groupes' 'Les groupes sont une convention' 'Propriétés des groupes : Base de la classification doivent être liés les uns aux autres' 'Propriétés des groupes : ont une vocation pratique' 'Propriétés des groupes : sont modifiables si les données nouvelles l''exigent' 'L''arbre donne les groupes' 'Lecture scaliste ?' 'Réticulations ?' 'Les groupes sont' 'Délimitation des groupes' 'Formation « d''ensembles complets» (groupes ou ensembles déjà connus, par exemple les clés)' 'Formation de groupes incomplets. ' 'Formations de groupes « hétérogènes»' 'Les groupes sont élaborés suivant une méthode donnée' 'Les rangs classificatoires suivent-ils l''arbre ?' 'L''arbre veut-il représenter l''ordre de la nature ?' 'Justification de la manière dont sont classées les espèces sur l''arbre ?' 'Justification du système classificatoire (pourquoi classe-t-on comme ça et pas sur d''autres critères?)' 'Justification de la représentation arborescente' 'L''arbre est une simplification du réel' 'Objectif classificatoire ?' 'Classification préalable à l''arbre ?' 'Finalisme, sens des transformations ?' 'Sauts dans la transformation ?' 'Vitesses de transformation différentes suivant les lignées ?' 'Vitesses de transformation différentes suivant le temps ?' 'Complexification croissante ?' 'Créations spontanées ?' 'Une forme peut-elle être atteinte par plusieurs lignées différentes en même temps ?' 'L''arbre exprime-t-il une gradation en termes de valeur entre les êtres ?' 'Relations exprimées : Généalogie' 'Relations exprimées : Résultat d''un calcul' 'Relations exprimées : Milieu de vie' 'Caractère pris en compte : Place dans la chaîne alimentaire' 'Caractère pris en compte : Intelligence Degré d''irrigation nerveuse etc' 'Objets classés : Espèces' 'Objets classés : Groupes de rang supérieur' 'Objets classés : Cela t-il une importance ?' 'L''arbre vaut pour tout le vivant' 'La méthode utilisée pour élaborer l''arbre est générale' 'Visée épistémologique à l''arbre ?' 'Visée théorique à l''arbre ?' 'Visée pratique à l''arbre ?' 'Visée didactique à l''arbre ?' 'Vocation esthétique à l''arbre ?' 'La topologie de l''arbre est reconstituée' 'La topologie de l''arbre est fabriquée' 'L''arbre doit suivre la généalogie' 'L''arbre doit suivre la similitude physique globale' 'Comment le temps est-il pris en compte dans l''arbre ? ? Passer en ordered' 'Peut-on classer des fossiles ?' 'États de caractères utilisés' 'Caractères utilisés' 'Outgroup ?' 'Critère de choix de l''arbre : maximisation des partages' 'Critère de choix de l''arbre : ressemblance globale ?' 'Optimisation des partages par le critère de vraisemblance' 'Utilisation d''algorithmes ?' 'Formalisation des caractères ?' 
;

Statelabels
1 'Non' 'Positive' 'Négative',
2 'Oui, de niveau supérieur' 'Oui, du niveau de l''espèce' 'Non',
3 'Non' 'Oui, vu comme ancêtre' 'Oui, vu comme « groupe-souche »',
4 'Non' 'Oui',
5 'Non' 'Oui',
6 'Non' 'Oui',
7 'Non' 'Oui',
8 'Oui' 'Non',
9 'Oui' 'Non',
10 'Non' 'Oui',
11 'Non' 'Non mais elle est épaisse' 'Oui',
12 'Oui' 'Non',
13 'Oui' 'Non',
14 'Oui' 'Non',
15 'Oui' 'Non',
16 'Oui' 'Non',
17 'Oui' 'Non',
18 'Oui' 'Non',
19 'Oui' 'Non',
20 'Oui' 'Non',
21 'Oui' 'Non',
22 'Oui' 'Non',
23 'Non' 'Oui',
24 'Non' 'Oui',
25 'Oui' 'Non',
26 'Oui' 'Non',
27 'Non' 'Oui',
28 'Non' 'Non mais elles sont épaisses' 'Oui',
29 'Oui' 'Non',
30 'Non' 'Oui',
31 'Non' 'Oui',
32 'Oui' 'Non',
33 'Non' 'Oui',
34 'Non' 'Oui',
35 'Non' 'Oui',
36 'Non' 'Oui',
37 'Non' 'Oui',
38 'Oui' 'Non',
39 'Oui' 'Non',
40 'Non' 'Par Analogie' 'Par les Caractères',
41 'Non' 'Oui',
42 'Non' 'Oui',
43 'Non' 'Oui',
44 'Non' 'Oui',
45 'Non' 'Oui',
46 'Non' 'Pas qu''elles' 'Oui',
47 'Non' 'Oui',
48 'Non' 'Oui',
49 'Non' 'Oui',
50 'Oui' 'Non',
51 'Non' 'Oui',
52 'Non' 'Pas toutes' 'Oui',
53 'Oui' 'Non',
54 'Non, pas d''emboîtement' 'Entre autres' 'Strict',
55 'Oui' 'Non',
56 'Non' 'Oui',
57 'Oui' 'Non',
58 'Oui' 'Non',
59 'Oui' 'Non',
60 'Oui' 'Non',
61 'Non' 'Oui',
62 'Non' 'Strict' 'Relatif',
63 'Non' 'Sous forme de lignes horizontales non-datées' 'Oui',
64 'Non' 'Oui',
65 'Non' 'Oui',
66 'Non' 'Oui',
67 'Non' 'Oui',
68 'Non' 'Oui',
69 'Non' 'Oui',
70 '2' '3',
71 'Non' 'Oui',
72 'Non' 'Oui',
73 'Non' 'Oui',
74 'Non' 'Oui',
75 'Non' 'Oui',
76 'Un groupe de rang supérieur' 'Une espèce' 'Un individu',
77 'Oui' 'Pour un groupe auquel appartient l''homme' 'Non',
78 'Non' 'Oui',
79 'Oui' 'Non',
80 'Oui' 'Non',
81 'Non' 'Oui',
82 'Oui' 'Non',
83 'Non' 'Oui',
84 'Non' 'Oui',
85 'Oui' 'Non',
86 'Oui' 'Éventuellement',
87 'Non' 'Oui',
88 'Non' 'Oui',
89 'Oui' 'Non',
90 'Non' 'Oui',
91 'Liés entre eux' 'Indépendants',
92 'Flous' 'Parfaitement définis',
93 'Oui mais par défaut de programme, par hasard' 'Oui, par suite d''un programme classificatoire',
94 'Oui, à cause d''une imprécision méthodologique' 'Oui, à cause d''un programme classificatoire' 'Non',
95 'Non' 'Oui mais par défaut de programme, par hasard' 'Oui, par suite d''un programme classificatoire',
96 'Non' 'Oui',
97 'Oui' 'Non',
98 'Oui' 'Non',
99 'Oui' 'Non',
100 'Non' 'Oui',
101 'Non' 'Oui',
102 'Non' 'Oui',
103 'Oui' 'Non',
104 'Oui' 'Non',
105 'Oui' 'Implicitement' 'Non',
106 'Oui' 'Non',
107 'Oui' 'Non',
108 'Non' 'Oui',
109 'Oui' 'Non',
110 'Oui' 'Non',
111 'Oui' 'Non',
112 'Oui' 'Non',
113 'Non' 'Oui',
114 'Non' 'Oui',
115 'Non' 'Oui',
116 'Non' 'Oui',
117 'Non' 'Oui',
118 'Non' 'Oui',
119 'Oui' 'Non',
120 'Non' 'Oui',
121 'Oui' 'Non',
122 'Oui' 'Non',
123 'Oui' 'Non',
124 'Oui' 'Non',
125 'Non' 'Oui',
126 'Non' 'Oui',
127 'Non' 'Oui',
128 'Non' 'Oui',
129 'Oui' 'Non',
130 'Non' 'Oui',
131 'Oui' 'Non',
132 'Pas de temps' 'L''arbre est temporel, mais pas généalogique' 'L''arbre est généalogique',
133 'Non' 'Oui',
134 'Choix arbitraire' 'Tous' 'Dérivés uniquement',
135 'Choix arbitraire' 'Tous ceux disponibles' 'Choix justifié',
136 'Non' 'Oui',
137 'Non' 'Oui',
138 'Non' 'Oui',
139 'Oui' 'Non',
140 'Non' 'Oui',
141 'Non' 'Oui',
;

Matrix
'1-OG artificiel'										0000000000000000000000000000000000000000000000000000000000000000000000000-000000000000000000000000000000000000000000000000000000000000000--00
'2-Gessner. Historiae animalium'								0000100---0----------100--000001101001-00100001-----1210110000000000000-------0101001010100112010?000?00-------10000001010011001001000000--00
'3-De lobel. Plantarum seu stirpium historia_A'							0000100---0----------100--000001101001-00100001-----1210110000000000000-------010100100010011201??000?00-------10000011010011001001000000--00
'4-De lobel. Plantarum seu stirpium historia_B'							0000100---0----------100--000001101001-00100001-----1210110000000000000-------010100100010011201??000?00-------10000011010011001001000000--00
'5-Zaluziansky. Methodi herbariae libri tres_A'							0200100---0----------100--000001101001-00000001-----1210110000000000000-------0101001010100112010?000?00-------10000010010011001001000000--00
'6-Zaluziansky. Methodi herbariae libri tres_B'							0200100---0----------100--000001101001-00000001-----1210110000000000000-------0101001010100112010?000?00-------10000010010011001001000000--00
'7-Zaluziansky. Methodi herbariae libri tres_C'							0200100---0----------100--000001101001-00000001-----1210110000000000000-------0101001010100112010?000?00-------10000010010011001001000000--00
'8-Morison. Plantarum umbelliferarum distributio nova_A'					0200100---0----------100--000001101001-00100001-----1210110000000000000-------0101001010100112010?000?00-------10010011010011001001000000--00
'9-Morison. Plantarum umbelliferarum distributio nova_B'					0200100---0----------100--000001101001-00100001-----1210110000000000000-------0101001010100112010?000?00-------10010011010011001001000000--00
'10-Morison. Plantarum umbelliferarum distributio nova_C'					0200101---0----------100--000001101001-00100001-----1210110000000000000-------0101001010100112010?000?00-------10010011010011001001000000--00
'11-Lister. Historiae animalium angliae_A'							0200000---0----------100--000001101001-00100001-----1210110000000000000-------0101001010100112010?000?00-------10000011010011001001000000--00
'12-Lister. Historiae animalium angliae_B'							0200000---0----------100--000001101001-00100001-----1211110000000000000-------0101001010100112010?000?00-------10010011010011001001000000--00
'13-Lister. Historiae animalium angliae_C'							0200000---0----------100--000001101001-00100001-----1210110000000000000-------0101001010100112010?000?00-------10010011010011001001000000--00
'14-Willughby. De historia piscium libri quatuor'						0200000---0----------100--000001101001-00100001-----1210110000000000000-------0101001010100112010?000?00-------10000010010011001001000000--00
'15-Ray. Synopsis methodica animalium quadrupedum et serpentini generis'			0200000---0----------100--000001101001-00100001-----1210110000000000000-----00010100101010011201?0000?00-------10000000011011001001000000--00
'16-Linnaeus. Systema naturae vol.1'								0200100---0----------100--000001101001-00100001-----1210110000000000000-------01010010101001120100000000-------10000000010010001001000000--00
'17-Linnaeus. Systema naturae vol.9'								0200100---0----------100--000001101001-00100001-----1210110000000000000-------01010010101001120100000000-------10000000010010001001000000--00
'18-Klein. Historiae piscium naturalis_A'							0200100---0----------100--000001101001-00100001-----1210110000000000000-------01010010101001120100000000-------1000000001?011001001000000--00
'19-Klein. Historiae piscium naturalis_B'							0200100---0----------100--000001101001-00100001-----1210110000000000000-------01010010101001120100000000-------1000000001?011001001000000--00
'20-Klein. Historiae piscium naturalis_C'							0200100---0----------100--000001101001-00100001-----1210110000000000000-------01010010101001120100000000-------1000000001?011001001000000--00
'21-Klein. Tentamen methodi ostracologicae_A'							0200100---0----------100--000001101001-00100001-----1210110000000000000-------01010010101001120100000000-------10000000011011001001000000--00
'22-Klein. Tentamen methodi ostracologicae_B'							0200100---0----------100--000001101001-00100001-----1210110000000000000-------01010010101001120100000000-------10000000011011001001000000--00
'23-Buffon. Histoire naturelle, generale et particuliere, tome 5'				11200000000----------0010-001001000011000000000-----00011011020100100011011220101101001111000101?0011?00201011101010011011010010111212100--00
'24-Brisson. Regnum animale in classes ix distributum'						0200100---0----------100--000001101000-00100001-----1210110000000000000-----1001010010101001120100000?00-------10000010011011001001000000--00
'25-Geoffroy. Histoire abregee des insectes'							0200001---0----------100--000001101001-00100001-----1210110000000000000-----200101001010101112010?000100-------10000010010011001001000000--00
'26-Duchesne. Essai sur l''histoire naturelle des fraisiers'					11200000000----------0010-001001000011000000000-----0000101102000000000101122010110?00101100010000000100200111101000011011000000110200100--00
'27-Goüan. Histoire des poissons'								0200000---0----------100--000001101001-00000000-----1210110000000000000-------0001001010100112010?000100-------10000?00011011001001000000--00
'28-Esper. Die schmetterlinge in abbildungen nach der natur'					0200000---0----------100--000001101001-00100001-----121011000000000000?-------00010010101001120100000?00-------10000000011011001001000000--00
'29-De geer. Memoires pour servir a l''etude des insectes'					0200100---0----------100--000001101001-00100001-----121011000000000000?-------0001001010100112010?000?00-------1000001001?010001001000000--00
'30-Artedi. Genera piscium'									0200000---0----------100--000001101001-00100001-----1210110000000000000-------01010010001001120100000?00-------10000000011011001001000000--00
'31-Augier. Essai d''une nouvelle classification des vegetaux'					2200000000201010000010010-12000100000001000111000000010000110000100000?-------00000000001001010100011001-------00000010010000011000001100--00
'32-Lamarck. Philosophie zoologique'								21200100000----------00100001011000010000000000-----0001001101010000000101101010010100000000010010111110211000001010000011000000110211100--00
'33-Lamarck. Histoire naturelle des animaux sans vertebres'					20100010000-----------0100001011100010000000000-----0000001101000000000101101000010?110000000100?00011002110001010001000100000011102?1100--00
'34-Barbancois. Observations sur la filiation des animaux'					20200000000----------00100001011000010010000010-----0001001101001000000111001000000000001000010100100000200?00001000100010010001110201100--00
'35-Barbancois. Observations pour servir a une classification des animaux'			0200100---0----------100--000001001001-00100021-----1210110000001000000111100100000000100000120100010000201000001000110011010001000000000--00
'36-Strickland. On the true method of discovering the natural system in zoology and botany'	02000000000----------0000-000000?00001010000010-----1000100110000000000-------00010010011000010000111000-------10000011000100001000001100--00
'37-Agassiz. Recherches sur les poissons fossiles'						20000000101----------000010110010-------0000100100001000101101200001000-110---000100000010011201001001000000001-0000010010000001000110000--00
'38-Chambers. Vestiges of natural history of creation'						220000011000000010111001--001001010010010010010-----00000011020000000001101010000000000?0000010000100000110101001000100010000101110200000--00
'39-Bronn. Recherches sur les lois d''evolution du monde organique'				20200000102010110001000101121001000000110000010-----0100001102001000000-----0000000000000000010000111000200000100000000010000010100111100--00
'40-Hitchcock. Elementary geology with an introductory notice'					22210010102----------00101111001000010010001100110120100001101201000000110000000000000001000010100100000000000?01011100000000110110211100--00
'41-Wallace. Attempts at a natural arrangement of birds_A'					00000000000----------0000-000000?00001000000000-----100010011000000000?-------00?10000001001010000100100-------100100000100100001?0001100--00
'42-Wallace. Attempts at a natural arrangement of birds_B'					00000000000----------0000-000000?00001000000000-----100010011000000000?-------00?10000001001010000100100-------100100000100100001?0001100--00
'43-Strickland. Memoirs of H. E. Strickland_A'							------0--------------0011-00110000000000000011000002110010111000010000?-------00010001111101000100100100-----1110000000010010001?000?1100--00
'44-Strickland. Memoirs of H. E. Strickland_B'							------0--------------1111-00?10000000100000011000002100010011000010000?-------0001?001111101?20100????002------10100011010010001?000?1100--00
'45-Darwin. 1859. On the origin of species I'							02101101100----------10011000001101011121100021-----121011000110000000000?02200111?0101110011201?0011001210111111000011000100001111212101--00
'46-Macdonald. On metamorphosis of gasteropoda'							0200101---0----------100--001001101001-00100001-----1210110000000001000-------01010010001001120100100000-------10000000010010000001000000--00
'47-Trémaux. Origine et transformations de l''Homme et des autres êtres'			02100001100111100100100101001001100010000000000-----1100111101200000000001022000110010001001??0??0011010201101101000011100100100111211100--00
'48-Gaudry. Considerations generales sur les animaux fossiles de pikermi_A'			01100000100----------00001001001100010000000010-----100010110120000000010102--0011000000100101000010000021??11111001011110010001111211100--00
'49-Gaudry. Considerations generales sur les animaux fossiles de pikermi_B'			01100000100----------00001001001100010000000010-----100010110120000000010102--0011000000100101000010000021??11111001011110010001111211100--00
'50-Gaudry. Considerations generales sur les animaux fossiles de pikermi_C'			01100000100----------00001001001100010000000010-----100010110120000000010102--0011000000100101000010000021??11111001011110010001111211100--00
'51-Gaudry. Considerations generales sur les animaux fossiles de pikermi_D'			01100000100----------00001001001100010000000010-----100010110120000000010102--0011000000100101000010000021??11111001011110010001111211100--00
'52-Gaudry. Considerations generales sur les animaux fossiles de pikermi_E'			01100000100----------00101001001100010000000010-----100010110120000000010102--0011000000100101000010000021??11111001011110010001111211100--00
'53-Haeckel. Generelle morphologie der organismen_A'						2020000010201001000010011?121001000010110001010-----0100001102000000100??01010001?000000100?0001?010000020??01?01000000000010111110211100--00
'54-Haeckel. Generelle morphologie der organismen_B'						20200000102010010000100111121001000010110001010-----0100?01102000000000??010--001?000000000?00010010000020??01?01000000010010111110211100--00
'55-Haeckel. Generelle morphologie der organismen_C'						20200000102010010000100111121001000010110001010-----0100?01102000000000??010--001?000000100?0001?010000020???1??1000000010010111110211100--00
'56-Haeckel. Generelle morphologie der organismen_D'						20200000102010010100100110121001000010110001010-----1100?01101200000000??010--001?000000100?0001?010000020??01?01000000010010111110211100--00
'57-Haeckel. Generelle morphologie der organismen_E'						20200000102010010000100111121001000010110001010-----0100?01102000000000??010--001?000000100?0001?010000020???1??1000000010010111110211100--00
'58-Haeckel. Generelle morphologie der organismen_F'						20200000102010010000100111121001000010110001010-----0100?01102000000000??010--001?000000000?0201?010000020???1??1000000010010111110211100--00
'59-Haeckel. Generelle morphologie der organismen_G'						20200000102010010100100101121011000010110001010-----0100001101201000000??01010001?000000100?0001?010000020??01?01000000010010111110211100--00
'60-Haeckel. Generelle morphologie der organismen_H'						20200000102010010000100101121011000010110001010-----0100001102001000000??01010001?000000000?0201?010000020??01?01000000010010111110211100--00
'61-Haeckel. Histoire de la creation des etres organises_A'					20210000100----------00100001001000010110000010-----0100001102001000000110101000100000000000010100101000200000?01000?00000010101110211100--00
'62-Haeckel. Histoire de la creation des etres organises_B'					20210100100----------00101001001000010110000010-----0100001102001000000110102000100000001000010100101000200000?01000?00000010101110211100--00
'63-Haeckel. Histoire de la creation des etres organises_C'					20210000100----------00100001011000010110000010-----010000110200100000011010--00100000000000010100100000200000?01000?00010010101110211100--00
'64-Haeckel. Histoire de la creation des etres organises_D'					20210000100110000110100101121001000010110001010-----010000110120100010011010--00100000000000010100100000200000?01000?00010010111110211100--00
'65-Haeckel. Histoire de la creation des etres organises_E'					20200000100110000010100100121001000010110001010-----0100001101200000000110102000100000000000010100100000200000?01000?00010010111110211100--00
'66-Haeckel. Histoire de la creation des etres organises_F'					20210000100----------00100001011000010110000010-----0100001102001000000110101000100000000000010100100000200000?01000?00010010101110211100--00
'67-Haeckel. Histoire de la creation des etres organises_G'					20200000100----------00100001011000010110000010-----010000110200100000011010--00100000000000010100100000200000?01000?00010010101110211100--00
'68-Haeckel. Histoire de la creation des etres organises_H'					20200000100----------00100001011000010110000010-----010000110200100000011010--00100000000000010100100000200000?01000?00010010101110211100--00
'69-Haeckel. Histoire de la creation des etres organises_I'					20200000100----------00100001011000010110000010-----010000110200100000011010--00100000000000010100100000200000?01000?00010010101110211100--00
'70-Haeckel. Histoire de la creation des etres organises_J'					20200000100----------00100001011000010110000010-----010000110200100000011010--00100000000000010100100000200000?01000?00010010101110211100--00
'71-Haeckel. Histoire de la creation des etres organises_K'					20200000100----------00100001011000010110000010-----010000110200100000011010--00100000000000010100100000200000?01000?00010010101110211100--00
'72-Haeckel. Histoire de la creation des etres organises_L'					20200000100----------00100001011000010110000010-----010000110200100000011010--00100000001000010100100000200000?01000?00010010101110211100--00
'73-Haeckel. Histoire de la creation des etres organises_M'					20200000100----------00100001011000010110000010-----0100001102001000000110101000100000000000010100100000200000?01000?00010010101110211100--00
'74-Haeckel. Histoire de la creation des etres organises_N'					20200000100----------00100001011000010110000010-----0100001102001000000110101000100000000000010100100000200000?01000?00010010101110211100--00
'75-Haeckel. Histoire de la creation des etres organises_O'					20200000100010000110100101101001000010110001010-----0100001101201000100110101000100000000000010100100000200000?01000?00010010111110211100--00
'76-Haeckel. Histoire de la creation des etres organises_P'					22100001100----------00100001001000010110000010-----0100001102011010000110100100000000000000010100010100200001001010110011010111110201100--00
'77-Garrod. On some points of the anatomy of the parrots'					02101001110----------10011000001101011120100021-----12101100010000000000000?--01111010111001120100011000210?11111100000010010001111212010--11
'78-Haeckel. Anthropogenie'									20210000102000010001000101121001010010110011110-----0100001102001000000110100000100000000000010100100000110000?01000100010010111110211100--00
'79-Darwin. On the origin of species VI'							02101101100----------1001100?001101011121100021-----1210110?0110000000000?02200111?010111001?201?0011001210111111000011000100001111212101--00
'80-Lankester. Limulus, an arachnid'								00201011100110001010100111000001101011120100021-----010000000200000000010000--00111000011000110100001000200111101100000010010001111211100--01
'81-Bennett. On the affinities and classification of algae'					2020001?000110001010000100001000000010110000010-----000000110200100000010110--?010000??01000010?00100?002?0?01?01000-00010010001110201100--00
'82-Hackel. Monographiae phanerogamarum'							20200000100010011010100101001000000010110000010-----01000011020000001001??00--00110000001000010100100000210001?01000000010010001110201100--00
'83-Dollo. Sur la phylogenie des dipneustes_A'							02100001100111101011110011001001001011120000021-----121000010200000000010000--0011?01000100112010000000021??01111000010010010001111212100--00
'84-Dollo. Sur la phylogenie des dipneustes_B'							20200000100----------00100000001100010010000020-----0101001102000000000110001000100010000000010000000000200?01101010000010010001110211100--00
'85-Mitchell. On the intestinal tracks of birds'						20200000100----------001--001001000011120100000-----110000110200000000010000--0011100000100001010010000021??01111000000010010000110201110--01
'86-Patten. The evolution of the vertebrates and their kin_A'					20200000101----------00101011001000010110000110110000100000101201000000111102000100000000000010100100000200101001000000010010101110211100--01
'87-Patten. The evolution of the vertebrates and their kin_B'					20200001101----------1010101000110101?1200001101000011000000010011000001?0100000100000001000010100000000200101001100000010010101010211100--01
'88-Bessey. The phylogenetic taxonomy of flowering plants'					20200000101----------0010011000000001011000110011002010000110200000000011110--00110000001000010100100000200?01?01000000010010010110201100--00
'89-Gruenberg. Elementary biology_A'								20100001112010000001110111120101000010110001120-----121001111200000001001000--00100000001100120100100000210?01?01000-00010010111110201100--00
'90-Gruenberg. Elementary biology_B'								20100001112010000001110111120101000010110001120-----1210011112000000010010000000100000001100120100100000210?01?01000000010010111110201100--00
'91-Tillyard. The panorpoid complex'								22201001111----------0010101000100101012010012011002110010000120000000001100--001110?0011001110100000000200?01101100000010010001110211001--?1
'92-Tillyard. A new classification of the order perlaria'					02101001110----------10011000101101011120100021-----12101100010010000000000?--011110100010011201000010002101111111000000100100011112?2011--11
'93-Camp. Classification of the lizards'							02101001100----------10001000001?01011120100000-----12101100011000000000100?--00110000001001120100100000210111?11000000010010000111211100--00
'94-Matthew. The phylogeny of dogs_A'								22200000100----------00101001001000010110000000-----010000110120000000011100--001?0000001000020100100000200?01?01000011010010100110211100--00
'95-Matthew. The phylogeny of dogs_B'								20200000101----------00101111001000010110000100-----010000110120000000011100--00100000001000010100100000200?01?01000000010010100110211100--00
'96-Rosa. L''Ologénèse_A'									2220000?100----------00001001000100010?0?00002?-----110001110100100000001?11--011100010010011200001010102011110110000100001001011112111000100
'97-Rosa. L''Ologénèse_B'									2220000?100----------00001001000100010?0?00002?-----110001110100110000001?11--011100010010011200001010102011110110000100001001011112111000100
'98-Rosa. L''Ologénèse_C'									2220000?100----------00001001000100010?0?00002?-----110001110100100001001?11--011100010010011200001010102011110110000100001001011112111000100
'99-Rosa. L''Ologénèse_D'									22201000100----------00001001000101010?0?00002?-----110001110100100000001?11--011100010010011200001010102011110110000100001001011112111000100
'100-Rosa. L''Ologénèse_E'									2220000?100----------00001001000100010?0?00002?-----110001110110100000001?11--011100010010011200001010102011110110000100001001011112111000100
'101-Gregory. Fish skulls_A'									21200100101----------00100111000000010110001110-----100000110200000000011111--001100?00010000101?0100000200?01?01000011010010111110211100--00
'102-Gregory. Fish skulls_B'									21200000000----------00100001000100010010000010-----100000110100000000011111--0011000000100001010000000020??01?01000011010010101110211100--00
'103-Gregory. Fish skulls_C'									20200000100000001111100101001001000010110000001-----0100001102000000000111102000110000001001010100100000200?01?01000000010010100110211100--00
'104-Gregory. Fish skulls_D'									2?200000100----------0010100100100001011000000010002010000110120100000011?102000110000001001010100100000200?01?01000000010010100110211100--00
'105-Schaffner. Phylogenetic taxonomy of plants_A'						2020000010101000000110010?010001000010110000000-----010000110200000000011?00--00100000000000010100100000100?01001000-000000100001102?1100--00
'106-Schaffner. Phylogenetic taxonomy of plants_B'						00200000101----------1011101000100001011000010001002010000000200100000011?00--00100000001000010100100000200?01001000-000100100001102?1100--00
'107-Copeland. The kingdom of organisms'							20200000101----------0010111100100001111010112110100110000110120000001010000200011?0000110010101001000002?010111100000000001001??11211100--00
'108-Cuenot. Un essai d''arbre genealogique du regne animal'					20200000002000000000100111121001000010110001110-----0101001102000100010110100000100000000000012000001000000001001010100000010111110211100--00
'109-Stirton. Phylogeny of north-american equidae'						20200000101----------0010101100100001011000011011002110000110120000000010000--00110000001000010100100000200111011000010010010001110211100--00
'110-Michener. Comparative external morphology (…) of the bees'					2020000010011000101110010100100100001112000000?-----010000110100?00000011000--00100000001000010100100000200?01?010000100100100001102?1100--01
'111-Delacour & mayr. The family anatidae'							02101001100111001010110111000001001011120100021-----11001000020000000001?000--?01100000?1000100100100000200?01?111000000100100011112?1100--01
'112-Gregory. Evolution emerging_A'								20200001100010001100010101011001000010110000010-----00000011020000000001?110--001?0000001000010000100000200-011?1000000010010111110211100--00
'113-Gregory. Evolution emerging_B'								20200000000----------00101001001000010?10000010-----110000110120100000010110000010000?000000010000100000200001101000000010010101110211100--00
'114-Gregory. Evolution emerging_C'								22200000101010001010000101001000100010?10000010-----010000110200000000011110--001?0000001000010000000000200101101000000010010101110211100--00
'115-Gregory. Evolution emerging_D'								20200000101----------00101001000100010?10000010-----010000110200000000011110--001?0000001000010000100000200101101000000010010101110211100--00
'116-Gregory. Evolution emerging_E'								22200100101----------00101011000000010?10000110-----011000110200010100011??0--0010000?001000010000100000200001101000000010010100010211100--00
'117-Gregory. Evolution emerging_F'								22200100101----------00101011000000010?10000110-----011000110200010100011??0--0010000?001000010000100000200001101000000010010100010211100--00
'118-Gregory. Evolution emerging_G'								20200000100----------00101001000000010?10000010-----010000110200000100011110--001?0000001000010000100000200101101000000010010101110211100--00
'119-Gregory. Evolution emerging_H'								20200000100----------00101001000000010?10000010-----010000110200000100011110--001?0000001000010000100000200101101000000010010101110211100--00
'120-Gregory. Evolution emerging_I'								20200000100----------00101001000000010010000010-----010000110200000000011110--001?0000001000010000100000200101101000000010010101110211100--00
'121-Gregory. Evolution emerging_J'								20200000100----------00101001000000010?10000010-----010000110200000000011110--001?0000001000010000100000200101101000000010010101110211100--00
'122-Gregory. Evolution emerging_K'								20200000100----------00101001000100010010000010-----010000110200000000011110--001?0000001000010000100000200101101000000010010101110211100--00
'123-Gregory. Evolution emerging_L'								20200100100----------00101001000000010?10000010-----010000110200000000011110--001?0000001000010000100000200101101000000010010101110211100--00
'124-Gregory. Evolution emerging_M'								00200000100----------00101001000000010?1000001010002?10001110120100100011110--001?0000001000010000100000200101101000000010010101110211100--00
'125-Gregory. Evolution emerging_N'								20200100100----------00101001000000010010000010-----010000110200000000011110--001?0000001000010000100000200101001000000010010101110211100--00
'126-Gregory. Evolution emerging_O'								20200100100010001010000101001000000010?10000010-----010000110200000000011110--001?0000001000010000100000200101101000000010010101110211100--00
'127-Gregory. Evolution emerging_P'								20200000100----------00101001000000010010000010-----010000110120100000011110--001?0000001000010000100000200101001000010010010101110211100--00
'128-Gregory. Evolution emerging_Q'								20200000100----------00101000000000010?10000010-----0100001101201100000111100000100000000000010000100000200101001000010010010101110211100--00
'129-Gregory. Evolution emerging_R'								2020000?100----------00101000100000010?10000010-----110000110121111000111110--00100000000000012000000000200101001010010010010101110211100--00
'130-Gregory. Evolution emerging_S'								222000001000100011100?01?1001000000010?10000010-----010000110200010000011110--001?0000001000010000100000200101101000000010010101110211100--00
'131-Gregory. Evolution emerging_T'								222001001000100011100?01?1001000000010?10000010-----010000110200000100011110--001?0000001000010000100000200101101000000010010101110211100--00
'132-Gregory. Evolution emerging_U'								2220000?100----------00100000100000010010000010-----110000110201101000011110--00100000001000012000000000200101001010010010010101110211100--00
'133-Gregory. Evolution emerging_V'								2020000?1000100010000?0100010100000010?10000110-----110000110201101000011110--00100000001000012000000000200101001010010010010101110211100--00
'134-Gregory. Evolution emerging_W'								20200010100----------00101011000000010?1000011011000010000110120011000011110--00100000001000010000100000200001?01010000010010101110211100--00
'135-Gregory. Evolution emerging_X'								20200000100----------00101000000000010?10000010-----110000110200100000011110--00100000001000010000100000200101001000010010010101110211100--00
'136-Gregory. Evolution emerging_Y'								?020000?101----------001?0021001000010?10000110-----110011110100010100011?10--001?00000010000100001000002000?1??1000000010010101110211100--00
'137-Gregory. Evolution emerging_Z'								20200000100----------00101001000000010?10000010-----010000110200000000011110--001?0000001000010000100000200101101000000010010101110211100--00
'138-Gregory. Evolution emerging_Aa'								22200100100----------001?1000000000010?10000010-----110000110200100000011110--00100000001000010000100000200101001000010010010101110211100--00
'139-Gregory. Evolution emerging_Ab'								22200000100----------00101000000000010?10000010-----110000110200110000011110--00100000001000010000100000200101001000010010010101110211100--00
'140-Gregory. Evolution emerging_Ac'								20200100100----------00101000000000010?10000010-----110000110200110000011110--00100000001000010000100000200101001000010010010101110211100--00
'141-Gregory. Evolution emerging_Ad'								20200000100----------001010010100000100100010C0010120101001102001100000111100000100000001000010000100000200001?01010010010010101110211100--00
'142-Gregory. Evolution emerging_Couv'								2220010?100----------0010100100100001011000011011000010000110120100000011?100000100000000000010000100000200?01101010000010010111110211100--00
'143-Teillard de Chardin. Le phenomene humain_A'						22200000100----------01101001011010010110010010-----0100001101201000000110100000100000000000011000110110000?01001000100010100101110210000--00
'144-Teillard de Chardin. Le phenomene humain_B'						22200100100----------01101001011010010110010010-----0100001101201000000110100000100000001000010000110110000?01001000100010100101110210000--00
'145-Teillard de Chardin. Le phenomene humain_C'						22200100100----------01101001011010010110010010-----0100001101201000000110100000100000001000010000110110000?01001000100010100101110210000--00
'146-Teillard de Chardin. Le groupe zoologique humain'						20210101100000001011101101001011010010110010010-----01000011010000000001101010001000000000000100001101000?0?00001000100000000111110210000--00
'147-Simpson. Principles of animal taxonomy_A'							0210001?110----------101?100100000001011010001?01002110010110100000000010???2000010001?110010121?010000-2011110110000??000100001110211100--00
'148-Simpson. Principles of animal taxonomy_B'							0210001?110----------101?100100000001011010001?01002110010110100000000010???2000010001?110010121?010000-2011110110000??000100001110211100--00
'149-Simpson. Principles of animal taxonomy_C'							0210000?100----------1011100100110001?1?000001?-----121011110100000000000???200111001111100112010010000-2111111110000??000100001111211100--00
'150-Simpson. Principles of animal taxonomy_D'							0210000?100----------1011100100100001?1?000001?-----110010110100000000010???200011001111100011010010000-2011111110000??000100001110211100--00
'151-Simpson. Principles of animal taxonomy_E'							0210000?100----------1011100100100001?1?000001?11002110010110100000000010???200011001111100011010010000-2011111110000??000100001110211100--00
'152-Simpson. Principles of animal taxonomy_F'							0210000?100----------1011100100100001?1?000001?-----121011110100010000000???200111001111100012210010000-2011111110000??000100001110211100--00
'153-Simpson. Principles of animal taxonomy_G'							0210000?100----------1011100100100001?1?000001?11002110010110100000000010???200011001111100011010010000-2011111110000??000100001110211100--00
'154-Simpson. Principles of animal taxonomy_H'							0210000?100----------1011100100100001?1?000001?-----121011110100000000000???200111001111100012010010000-2011111110000??000100001110211100--00
'155-Simpson. Principles of animal taxonomy_I'							0210000?100----------1011100100100001?1?000001?01012110110110100010000010???200011001111100011010010000-2011111110000??000100001110211100--00
'156-Simpson. Principles of animal taxonomy_J'							0210000?100----------1011100100100001?1?000001?01012110110110100010000010???200011001111100011010010000-2011111110000??000100001110211100--00
'157-Simpson. Principles of animal taxonomy_K'							0220000?100----------00101001000000010?1000001001002110010110120110000010?1?--00110011111000010100100000201111111010000010000001110211100--00
'158-Simpson. Principles of animal taxonomy_L'							0020000?100----------0010100100100001011000001001002110000110120110000010?1?1000110011111000010100100000201101111010000010000001110211100--00
'159-Simpson. Principles of animal taxonomy_M'							22200000100----------00101011001000010110000110010001100101101001100000110101000100011110100012100000000201101001000100010010001110211100--00
'160-Simpson. Principles of animal taxonomy_N'							0210000?100----------10101001001100010110000010-----110010110120010000010???--00110011111000110100100000201111111000000010000001110211100--00
'161-Sokal & Sneath, p. H. A. 1963. Principles of numerical taxonomy I_A'			0200000---0----------100--001100100101-01100001-----1210110110000000000-----20110110111110011201010111012111111101000011101000000000-11001-11
'162-Sokal & Sneath, p. H. A. 1963. Principles of numerical taxonomy I_B'			0200000---1----------100--001100100101-01100001-----1210110110000000010-----20110110111110011201010111012111111101000011101000000000111?01-11
'163-Hennig. Phylogenetic systematics_A'							02101001110----------10011000001101011121100021-----12101100010000000000000220011110111110011201000110012111111111000011001000010112122010-11
'164-Hennig. Phylogenetic systematics_B'							02101001110----------10011000001101011121100021-----1210110001000000000000022001111011111101120100011001211?111111000011001000010112122010-11
'165-Hennig. Phylogenetic systematics_C'							02101001110----------10011000001101011121100021-----12101100010000000000000220011110111110011201000110012111111111000011101000010112122010-11
'166-Hennig. Phylogenetic systematics_D'							02101001110----------10011000001101011121100021-----1210110001000000000000022001111011111001120100011001211?111111000011001000010112122010-11
'167-Romer. Vertebrate paleontology_2_A'							20200000000010001010?00101001000000010010000010-----0100001102001100000111101000100000000000000000100000200001?010000000100101011102111000-00
'168-Romer. Vertebrate paleontology_2_B'							22200000101----------00101011001000010010000110110100100001101201100000111101000100001000000010000100000200001?01000?000100100011102111000-00
'169-Romer. Vertebrate paleontology_2_C'							22200000101----------00101001001000010010000110110000100001101200100000111102000100000000000010000100000200001?010000000100101011102111000-00
'170-Romer. Vertebrate paleontology_2_D'							22200100100----------0010100100100001001000011011000010000110120110000011110--001000010000000100001000002000010010000000100101011102111000-00
'171-Romer. Vertebrate paleontology_2_E'							22200000100010001011?00101001000000010010000010-----010000110200110000011110--00100000001000000000100000200001?010000000100101011102111000-00
'172-Romer. Vertebrate paleontology_2_F'							22200000100----------00101001001000010010000110110000100001101201100000111102000100001000000010000100000200001?010000000100101011102111000-00
'173-Romer. Vertebrate paleontology_2_G'							20200000100----------0010100100100001001000011011000010000110120110000011110--00100001000000010000100000200001?010000000100101011102111000-00
'174-Romer. Vertebrate paleontology_2_H'							22200100101----------00101001001000010010000110110000100001101200100000111101000100000000000010000100000200001?010000000100101011102111000-00
'175-Romer. Vertebrate paleontology_2_I'							22200000101----------00101001001000010010000110110000100001101200100000111102000100000000000010000100000200001?010000000100101011102111000-00
'176-Romer. Vertebrate paleontology_2_J'							22200000101----------0010101100100001001000011011000010000110120110000011110--00100001000000010000100000200001?010001000100101011102111000-00
'177-Romer. Vertebrate paleontology_2_K'							22200100100----------0010101100100001001000011011000010000110120110000011110--00100001000000010000100000200001?010001000100101011102111000-00
'178-Romer. Vertebrate paleontology_2_L'							22200100100----------0010100100100001001000011011000010000110120110000011110--00100001000000010000100000200001?010001000100101011102111000-00
'179-Romer. Vertebrate paleontology_2_M'							22200100100----------0010100100100001001000011011000010000110120010000011110--00100001000000010000100000200001?010001000100101011102111000-00
'180-Romer. Vertebrate paleontology_2_N'							22200000101----------00101001001000010010000110110100100001101201100000111101000100001000000010000100000200001?01000?000100101011102111000-00
'181-Romer. Vertebrate paleontology_3_A'							20200000001----------00101011000000010010000110110000100001102001100000111101000100000000000010000100000200001?010000000100101011102111000-00
'182-Romer. Vertebrate paleontology_3_B'							22200000101----------00101011001000010010000110110100100001101201100000111101000100001000000010000100000200001?01000?000100100011102111000-00
'183-Romer. Vertebrate paleontology_3_C'							22200000101----------00101001001000010010000110110000100001101200100000111102000100000000000010000100000200001?010000000100101011102111000-00
'184-Romer. Vertebrate paleontology_3_D'							22200100100----------0010100100100001001000011011000010000110120110000011110--001000010000000100001000002000010010000000100101011102111000-00
'185-Romer. Vertebrate paleontology_3_E'							22200000100----------00101001000000010010000010-----010000110200110000011110--00100000001000000000100000200001?010000000100101011102111000-00
'186-Romer. Vertebrate paleontology_3_F'							22200000100----------00101001001000010010000110110000100001101201100000111102000100001000000010000100000200001?010000000100101011102111000-00
'187-Romer. Vertebrate paleontology_3_G'							20200000100----------0010100100100001001000011011010010000110120110000011110--00100001000000010000100000200001?010000000100101011102111000-00
'188-Romer. Vertebrate paleontology_3_H'							22200000101----------00101001001000010010000110110000100001101200000000111102000100000000000010000100000200001?010000000100101011102111000-00
'189-Romer. Vertebrate paleontology_3_I'							22200000101----------0010101100100001001000011011000010000110120110000011110--00100001000000010000100000200001?010001000100101011102111000-00
'190-Romer. Vertebrate paleontology_3_J'							22200000100----------0010101100100001001000011011000010000110120110000011110--00100001000000010000100000200001?010001000100101011102111000-00
'191-Romer. Vertebrate paleontology_3_K'							20200000101----------00101001001000010010000110110100100001101201100000111101000100001000000010000100000200001?01000?000100101011102111000-00
'192-Romer. Vertebrate paleontology_3_L'							22200100100----------0010100100100001001000011011000010000110120010000011110--00100001000000010000100000200001?010001000100101011102111000-00
'193-Romer. Vertebrate paleontology_3_M'							22200000101----------00101001001000010010000110110100100001101201100000111101000100001000000010000100000200001?01000?000100101011102111000-00
'194-Sokal. numerical taxonomy-article'								0200000---0----------100--001100100101-01100001-----1210110110000000000-----20110110111110011201010111012111111101000011000000000000111001-11
'195-Greenwood et al. Phyletic studies of teleostean fishes'					20200000101----------0010100100100001011010011?01002010000110200000000011010--00100000011000010100100000200001?010000000100100011102111000-00
'196-Fitch. Construction of phylogenetic trees_A'						0200000---0----------100--001100100101-01100001-----121011011000000000000---20111110111110011201000110012111111101000111100000000002?11010-11
'197-Fitch. Construction of phylogenetic trees_B'						0200000---0----------100--001100100101-01100001-----121011011000000000000---20111110111110011201000110012111111101000111100000000002?11010-11
'198-Romer. Major steps in vertebrate evolution'						20200000100----------011010010110100101100?0010-----01000011010000000001111000001000000000000101001001001000010010001000101100011102111000-00
'199-Romer. L''origine des classes de vertebres_A'						20200000100----------0110101100100001001000011011000010000110120110000011010-0001000000000000101001000002001010010000000100101011102111000-00
'200-Romer. L''origine des classes de vertebres_B'						20200000100----------001010110010000100100001101100001000011012011000001101010001000000000000101001000002001010010000000100101011102111000-00
'201-Sokal & sneath. numerical taxonomy II_A'							02100001110----------10011000001101011121100021-----12101100010000000000000220011110111110011201000110012111111111000111100000010112?22110-11
'202-Sokal & sneath. numerical taxonomy II_B'							0200000---0----------100--001100100101-01100001-----1210110110000000000-----20110110111110011201010111012111111101000011100000000000?11001-11
'203-Mayr. Cladistic analysis or c. classification ?_A'						22201000110----------00111000101001010?1?100011-----110011000100110000011?0000001010001110000101100110012001011011000??0001000011102112011-01
'204-Mayr. Cladistic analysis or c. classification ?_B'						22201000110----------00111000101001010?1?100011-----110011000100110000011?0000001010001110001121100110012001010011000??0001000011102112011-01
'205-Mayr. Cladistic analysis or c. classification ?_C'						2220000?110----------00111000101001010?10100010110121100110?0100110000011?0010001010001110000101101110012001010011100000101000011102112011-01
'206-Mayr. Cladistic analysis or c. classification ?_D'						2220000?110----------00111000101001010?10100010110121100110?0100110001011?00-0001010001110000101101110012001010011100000101000011102112011-01
'207-Hul Thol. Révision de quelques genres de Caesalpiniaceae'					0200001---0----------1001100110010010?-00100001-----12101101100000000000000---100110111110011201000110012110111101000111100110000000?12001111
'208-Harper. A bayesian probability view of phylogenetic systematics'				02101001110----------10011000001101011121100021-----121011000100000000000002200111101111100112010001100121111111110000110010000101121221?0011
'209-Kemp. The reptiles that became mammals'							20200000100----------00101001001000010110000011-----01000011020000000001101010001100011?10000100001000001010010010000101100100011102111000100
'210-Margulis & Chapman. Kingdoms & Domains_A'							0210100?110----------10011000?01101?11121100021-----12101100?10000000000000C20011110111110011200000000112?11111111000111000100010112-C201??11
'211-Margulis & Chapman. Kingdoms & Domains_B'							0210?001110----------1001100??0100??11120100021-----1211110??10000000000000C--011110111110011200001000112?11111111100101100101010112-C21???11
'212-Margulis & Chapman. Kingdoms & Domains_C'							00C01101011----------10011110001101011120101121-----1210110001200000000000022001111011111101120000000010211?111111000000000101110112-22010?11
'213-Margulis & Chapman. Kingdoms & Domains_D'							02101001110----------1001100??01001?11120100021-----121011000100000000000002200011101111100110200010000121111101110001010001010101121CC11??11
'214-Margulis & Chapman. Kingdoms & Domains_E'							02101001110----------10011000001101011121100021-----121011000101000000000002--011110111110011001000000012111111111000111100100010112122110011
'215-Margulis & Chapman. Kingdoms & Domains_F'							00201001110----------10011000?01101?11120?00021-----12101100?12000010000000?200111101111100110000010000121111111110000011001010101121CC1???11
'216-Margulis & Chapman. Kingdoms & Domains_G'							0020100111011?111010110011000?01101?11120?00021-----12101100?12000010000000?200111101111110110000010000121111111110000011001010101121CC1???11
'217-Margulis & Chapman. Kingdoms & Domains_H'							0020100111011?111010110011000?01101?11120?000210010212101100?12000010000000?200111101111100110000010000121111111110000011001010101121CC1???11
'218-Margulis & Schwartz. Five kingdoms_A'							02201001110----------1001100??0010??1?1?01001C00100111000000020000000001000?200011000001000011100010010020?1010010000000000101111102111000100
'219-Margulis & Schwartz. Five kingdoms_B'							0020100?010110111010110011000001101011120100021-----12111100010001000000000?--0111001111100112000000001021111111111000001001010111121210101?1
'220-Margulis & Schwartz. Five kingdoms_C'							0020?00?110110110000110011001001101011120000021-----12101000010000000000000?200111001111100112000000001021111111100000011001011111021?10???01
'221-Saitou. & Masatoshi. The neighbor-joining method_A'					0200000---0----------100--001100100101-01100001-----121011011000000000000---201101101111100112010001110121101111?1000011101000000100?11001111
'222-Saitou. & Masatoshi. The neighbor-joining method_B'					0200000---0----------100--001100100101-01100001-----121011011000000000000---201101101111100112010001110121111111?1000011101000000100?11001111
'223-Sober. Reconstructing the past'								02101001110----------100110000011010?1121100021-----12101100010000000000000220011110111110011201000110012111111111000111001000010112122110111
'224-Nelson. & Platnick. Three-taxon statements'						02A01001110----------10011000001101011121100021-----12101100010000000000000220011110111110011201000100012111111101100011001000010112122110111
'225-Janvier. Early vertebrates'								02101001110----------10011000001101011120100021-----121011000100000000000002--011110111110011201000010012111111111000111100100011112122110111
'226-Smith et al. From bilateral symmetry to pentaradiality_A'					02101001110----------10011000001101011120100021-----12101100010000000000000220011110111110011201000010012111111111000011100100011112122110?11
'227-Smith et al. From bilateral symmetry to pentaradiality_B'					02101001110----------10011000001101001120100021-----1210110001000000000000022001?11011111001120100001001211111111100001110010001111B122100011
'228-Letunic & bork. Itol – interactive tree of life'						02A01001110----------1001100??0?10???11C1100021-----12101100?A0000000000000C2001111011111?011201??10000121111111?1?????10001000?0??B1CC????11
'229-Spooner & Ritchie. An unusual phylogeography in the bushcricket Ephippiger'		0200100---0----------1001-000100101101-00100001-----12101101110000000000000---110110111110011201?01000012111111101000111101000000100?12111111
'230-Blair hedges & kumar. Timetree of life'							02101001110----------10011000001101011120100021-----12101100012000000000000220011110111110011201000000012111111111000011000101011?1212201??11
'231-Blair hedges & kumar. The timetree of life (book)'						02101001110----------10011001001101011120100021-----12101100012000000000000220011110111110011201000000012111111111000111100101011?1212201??11
'232-Letunic & bork. Interactive tree of life v2'						02A01001110----------1001100??0?10???11C0100021-----12101100?A0000000000000C2001111011111?011201??10000121111111?1?????10001000?0??B1CC????11
'233-Rosindell et al. Onezoom_A'								02A0100111111?11010011001111????00???11C1101121-----?21011001A00?000000?000C200111101111000112010?10000121111111?1?????10001001?0??B1CC????11
'234-Rosindell et al. Onezoom_B'								02A0100111111?11000011001111????00???11C1101121-----?21011001A00?000000?000C200111101111000112010?10000121111111?1?????10001001?0??B1CC????11
'235-Rosindell et al. Onezoom_C'								02A0100111111?11000011001111????00???11C1101121-----?21011001A00?000000?000C200111101111000112010?10000121111111?1?????10001001?0??B1CC????11
;
end;

Begin sets;

[Définition de l'Outgroup et de l'Ingroup ]
	Taxset OutGroup = 1;
	Taxset InGroup = 2-234;
End;

Begin paup;
	
	Set StoreBrLens=yes ShowTaxNum=yes Root=Outgroup autoclose=yes;
	Outgroup OutGroup;
	
[La ligne suivante demande de collapser les branches de longueur 0]
	Pset collapse=MinBrLen ;

[Répartition Gamma]
	Gammaplot;

[Pas de limite au nombre d'arbres stockés]
Set maxtrees=1000 increase=auto Storebrlens=yes;

	hsearch addseq=random nreps=1 Nchuck=5000 chuckscore=1200;
	Savetrees file=Arbres-95.tre;
	
	hsearch addseq=random nreps=1 Nchuck=200 chuckscore=1200;
	Savetrees file=Arbres-96.tre;
	
	hsearch addseq=random nreps=1 Nchuck=500 chuckscore=1200;
	Savetrees file=Arbres-97.tre;
	
	hsearch addseq=random nreps=1 Nchuck=1000 chuckscore=1200;
	Savetrees file=Arbres-98.tre;
	
	hsearch addseq=random nreps=1 Nchuck=2500 chuckscore=1200;
	Savetrees file=Arbres-99.tre;
	
	hsearch addseq=random nreps=1 Nchuck=5000 chuckscore=1200;
	Savetrees file=Arbres-100.tre;
	
	hsearch addseq=random nreps=1 Nchuck=200 chuckscore=1200;
	Savetrees file=Arbres-101.tre;
	
	hsearch addseq=random nreps=1 Nchuck=500 chuckscore=1200;
	Savetrees file=Arbres-102.tre;
	
	hsearch addseq=random nreps=1 Nchuck=1000 chuckscore=1200;
	Savetrees file=Arbres-103.tre;
	
	hsearch addseq=random nreps=1 Nchuck=2500 chuckscore=1200;
	Savetrees file=Arbres-104.tre;
	
	hsearch addseq=random nreps=1 Nchuck=5000 chuckscore=1200;
	Savetrees file=Arbres-105.tre;
	
	hsearch addseq=random nreps=1 Nchuck=200 chuckscore=1200;
	Savetrees file=Arbres-106.tre;
	
	hsearch addseq=random nreps=1 Nchuck=500 chuckscore=1200;
	Savetrees file=Arbres-107.tre;
	
	hsearch addseq=random nreps=1 Nchuck=1000 chuckscore=1200;
	Savetrees file=Arbres-108.tre;
	
	hsearch addseq=random nreps=1 Nchuck=2500 chuckscore=1200;
	Savetrees file=Arbres-109.tre;
	
	hsearch addseq=random nreps=1 Nchuck=5000 chuckscore=1200;
	Savetrees file=Arbres-110.tre;
	
	hsearch addseq=random nreps=1 Nchuck=200 chuckscore=1200;
	Savetrees file=Arbres-111.tre;
	
	hsearch addseq=random nreps=1 Nchuck=500 chuckscore=1200;
	Savetrees file=Arbres-112.tre;
	
	hsearch addseq=random nreps=1 Nchuck=1000 chuckscore=1200;
	Savetrees file=Arbres-113.tre;
	
	hsearch addseq=random nreps=1 Nchuck=2500 chuckscore=1200;
	Savetrees file=Arbres-114.tre;
	
	hsearch addseq=random nreps=1 Nchuck=5000 chuckscore=1200;
	Savetrees file=Arbres-115.tre;
	
	hsearch addseq=random nreps=1 Nchuck=200 chuckscore=1200;
	Savetrees file=Arbres-116.tre;
	
	hsearch addseq=random nreps=1 Nchuck=500 chuckscore=1200;
	Savetrees file=Arbres-117.tre;
	
	hsearch addseq=random nreps=1 Nchuck=1000 chuckscore=1200;
	Savetrees file=Arbres-118.tre;
	
	hsearch addseq=random nreps=1 Nchuck=2500 chuckscore=1200;
	Savetrees file=Arbres-119.tre;
	
	hsearch addseq=random nreps=1 Nchuck=5000 chuckscore=1200;
	Savetrees file=Arbres-120.tre;
	
	hsearch addseq=random nreps=1 Nchuck=200 chuckscore=1200;
	Savetrees file=Arbres-121.tre;
	
	hsearch addseq=random nreps=1 Nchuck=500 chuckscore=1200;
	Savetrees file=Arbres-122.tre;
	
	hsearch addseq=random nreps=1 Nchuck=1000 chuckscore=1200;
	Savetrees file=Arbres-123.tre;
	
	hsearch addseq=random nreps=1 Nchuck=2500 chuckscore=1200;
	Savetrees file=Arbres-124.tre;
	
	hsearch addseq=random nreps=1 Nchuck=5000 chuckscore=1200;
	Savetrees file=Arbres-125.tre;
	
	hsearch addseq=random nreps=1 Nchuck=200 chuckscore=1200;
	Savetrees file=Arbres-126.tre;
	
	hsearch addseq=random nreps=1 Nchuck=500 chuckscore=1200;
	Savetrees file=Arbres-127.tre;
	
	hsearch addseq=random nreps=1 Nchuck=1000 chuckscore=1200;
	Savetrees file=Arbres-128.tre;
	
	hsearch addseq=random nreps=1 Nchuck=2500 chuckscore=1200;
	Savetrees file=Arbres-129.tre;
	
	hsearch addseq=random nreps=1 Nchuck=5000 chuckscore=1200;
	Savetrees file=Arbres-130.tre;
	
	hsearch addseq=random nreps=1 Nchuck=200 chuckscore=1200;
	Savetrees file=Arbres-131.tre;
	
	hsearch addseq=random nreps=1 Nchuck=500 chuckscore=1200;
	Savetrees file=Arbres-132.tre;
	
	hsearch addseq=random nreps=1 Nchuck=1000 chuckscore=1200;
	Savetrees file=Arbres-133.tre;
	
	hsearch addseq=random nreps=1 Nchuck=2500 chuckscore=1200;
	Savetrees file=Arbres-134.tre;
	
	hsearch addseq=random nreps=1 Nchuck=5000 chuckscore=1200;
	Savetrees file=Arbres-135.tre;
	
	hsearch addseq=random nreps=1 Nchuck=200 chuckscore=1200;
	Savetrees file=Arbres-136.tre;
	
	hsearch addseq=random nreps=1 Nchuck=500 chuckscore=1200;
	Savetrees file=Arbres-137.tre;
	
	hsearch addseq=random nreps=1 Nchuck=1000 chuckscore=1200;
	Savetrees file=Arbres-138.tre;
	
	hsearch addseq=random nreps=1 Nchuck=2500 chuckscore=1200;
	Savetrees file=Arbres-139.tre;
	
	hsearch addseq=random nreps=1 Nchuck=5000 chuckscore=1200;
	Savetrees file=Arbres-140.tre;
	
	hsearch addseq=random nreps=1 Nchuck=200 chuckscore=1200;
	Savetrees file=Arbres-141.tre;
	
	hsearch addseq=random nreps=1 Nchuck=500 chuckscore=1200;
	Savetrees file=Arbres-142.tre;
	
	hsearch addseq=random nreps=1 Nchuck=1000 chuckscore=1200;
	Savetrees file=Arbres-143.tre;
	
	hsearch addseq=random nreps=1 Nchuck=2500 chuckscore=1200;
	Savetrees file=Arbres-144.tre;
	
	hsearch addseq=random nreps=1 Nchuck=5000 chuckscore=1200;
	Savetrees file=Arbres-145.tre;
	
	hsearch addseq=random nreps=1 Nchuck=200 chuckscore=1200;
	Savetrees file=Arbres-146.tre;
	
	hsearch addseq=random nreps=1 Nchuck=500 chuckscore=1200;
	Savetrees file=Arbres-147.tre;
	
	hsearch addseq=random nreps=1 Nchuck=1000 chuckscore=1200;
	Savetrees file=Arbres-148.tre;
	
	hsearch addseq=random nreps=1 Nchuck=2500 chuckscore=1200;
	Savetrees file=Arbres-149.tre;
	
	hsearch addseq=random nreps=1 Nchuck=5000 chuckscore=1200;
	Savetrees file=Arbres-150.tre;
	
	hsearch addseq=random nreps=1 Nchuck=200 chuckscore=1200;
	Savetrees file=Arbres-151.tre;
	
	hsearch addseq=random nreps=1 Nchuck=500 chuckscore=1200;
	Savetrees file=Arbres-152.tre;
	
	hsearch addseq=random nreps=1 Nchuck=1000 chuckscore=1200;
	Savetrees file=Arbres-153.tre;
	
	hsearch addseq=random nreps=1 Nchuck=2500 chuckscore=1200;
	Savetrees file=Arbres-154.tre;
	
	hsearch addseq=random nreps=1 Nchuck=5000 chuckscore=1200;
	Savetrees file=Arbres-155.tre;
	
	hsearch addseq=random nreps=1 Nchuck=200 chuckscore=1200;
	Savetrees file=Arbres-156.tre;
	
	hsearch addseq=random nreps=1 Nchuck=500 chuckscore=1200;
	Savetrees file=Arbres-157.tre;
	
	hsearch addseq=random nreps=1 Nchuck=1000 chuckscore=1200;
	Savetrees file=Arbres-158.tre;
	
	hsearch addseq=random nreps=1 Nchuck=2500 chuckscore=1200;
	Savetrees file=Arbres-159.tre;
	
	hsearch addseq=random nreps=1 Nchuck=5000 chuckscore=1200;
	Savetrees file=Arbres-160.tre;
	
	hsearch addseq=random nreps=1 Nchuck=200 chuckscore=1200;
	Savetrees file=Arbres-161.tre;
	
	hsearch addseq=random nreps=1 Nchuck=500 chuckscore=1200;
	Savetrees file=Arbres-162.tre;
	
	hsearch addseq=random nreps=1 Nchuck=1000 chuckscore=1200;
	Savetrees file=Arbres-163.tre;
	
	hsearch addseq=random nreps=1 Nchuck=2500 chuckscore=1200;
	Savetrees file=Arbres-164.tre;
	
	hsearch addseq=random nreps=1 Nchuck=5000 chuckscore=1200;
	Savetrees file=Arbres-165.tre;
	
	hsearch addseq=random nreps=1 Nchuck=200 chuckscore=1200;
	Savetrees file=Arbres-166.tre;
	
	hsearch addseq=random nreps=1 Nchuck=500 chuckscore=1200;
	Savetrees file=Arbres-167.tre;
	
	hsearch addseq=random nreps=1 Nchuck=1000 chuckscore=1200;
	Savetrees file=Arbres-168.tre;
	
	hsearch addseq=random nreps=1 Nchuck=2500 chuckscore=1200;
	Savetrees file=Arbres-169.tre;
	
	hsearch addseq=random nreps=1 Nchuck=5000 chuckscore=1200;
	Savetrees file=Arbres-170.tre;
	
	hsearch addseq=random nreps=1 Nchuck=200 chuckscore=1200;
	Savetrees file=Arbres-171.tre;
	
	hsearch addseq=random nreps=1 Nchuck=500 chuckscore=1200;
	Savetrees file=Arbres-172.tre;
	
	hsearch addseq=random nreps=1 Nchuck=1000 chuckscore=1200;
	Savetrees file=Arbres-173.tre;
	
	hsearch addseq=random nreps=1 Nchuck=2500 chuckscore=1200;
	Savetrees file=Arbres-174.tre;
	
	hsearch addseq=random nreps=1 Nchuck=5000 chuckscore=1200;
	Savetrees file=Arbres-175.tre;
	
	hsearch addseq=random nreps=1 Nchuck=200 chuckscore=1200;
	Savetrees file=Arbres-176.tre;
	
	hsearch addseq=random nreps=1 Nchuck=500 chuckscore=1200;
	Savetrees file=Arbres-177.tre;
	
	hsearch addseq=random nreps=1 Nchuck=1000 chuckscore=1200;
	Savetrees file=Arbres-178.tre;
	
	hsearch addseq=random nreps=1 Nchuck=2500 chuckscore=1200;
	Savetrees file=Arbres-179.tre;
	
	hsearch addseq=random nreps=1 Nchuck=5000 chuckscore=1200;
	Savetrees file=Arbres-180.tre;
	
	hsearch addseq=random nreps=1 Nchuck=200 chuckscore=1200;
	Savetrees file=Arbres-181.tre;
	
	hsearch addseq=random nreps=1 Nchuck=500 chuckscore=1200;
	Savetrees file=Arbres-182.tre;
	
	hsearch addseq=random nreps=1 Nchuck=1000 chuckscore=1200;
	Savetrees file=Arbres-183.tre;
	
	hsearch addseq=random nreps=1 Nchuck=2500 chuckscore=1200;
	Savetrees file=Arbres-184.tre;
	
	hsearch addseq=random nreps=1 Nchuck=5000 chuckscore=1200;
	Savetrees file=Arbres-185.tre;
	
	hsearch addseq=random nreps=1 Nchuck=200 chuckscore=1200;
	Savetrees file=Arbres-186.tre;
	
	hsearch addseq=random nreps=1 Nchuck=500 chuckscore=1200;
	Savetrees file=Arbres-187.tre;
	
	hsearch addseq=random nreps=1 Nchuck=1000 chuckscore=1200;
	Savetrees file=Arbres-188.tre;
	
	hsearch addseq=random nreps=1 Nchuck=2500 chuckscore=1200;
	Savetrees file=Arbres-189.tre;
	
	hsearch addseq=random nreps=1 Nchuck=5000 chuckscore=1200;
	Savetrees file=Arbres-190.tre;
	
	hsearch addseq=random nreps=1 Nchuck=200 chuckscore=1200;
	Savetrees file=Arbres-191.tre;
	
	hsearch addseq=random nreps=1 Nchuck=500 chuckscore=1200;
	Savetrees file=Arbres-192.tre;
	
	hsearch addseq=random nreps=1 Nchuck=1000 chuckscore=1200;
	Savetrees file=Arbres-193.tre;
	
	hsearch addseq=random nreps=1 Nchuck=2500 chuckscore=1200;
	Savetrees file=Arbres-194.tre;
	
	hsearch addseq=random nreps=1 Nchuck=5000 chuckscore=1200;
	Savetrees file=Arbres-195.tre;
	
	hsearch addseq=random nreps=1 Nchuck=200 chuckscore=1200;
	Savetrees file=Arbres-196.tre;
	
	hsearch addseq=random nreps=1 Nchuck=500 chuckscore=1200;
	Savetrees file=Arbres-197.tre;
	
	hsearch addseq=random nreps=1 Nchuck=1000 chuckscore=1200;
	Savetrees file=Arbres-198.tre;
	
	hsearch addseq=random nreps=1 Nchuck=2500 chuckscore=1200;
	Savetrees file=Arbres-199.tre;
	
	hsearch addseq=random nreps=1 Nchuck=5000 chuckscore=1200;
	Savetrees file=Arbres-200.tre;
	
	hsearch addseq=random nreps=1 Chuckscore=no Keep=1220 Timelimit=60;
	Savetrees file=Arbres-201.tre;
	
	hsearch addseq=random nreps=1 Keep=1220 Timelimit=140;
	Savetrees file=Arbres-202.tre;
	
	hsearch addseq=random nreps=1 Keep=1220 Timelimit=200;
	Savetrees file=Arbres-203.tre;
	
	hsearch addseq=random nreps=1 Keep=1220 Timelimit=300;
	Savetrees file=Arbres-204.tre;
	
	hsearch addseq=random nreps=1 Keep=1220 Timelimit=500;
	Savetrees file=Arbres-205.tre;
	
	hsearch addseq=random nreps=1 Keep=1220 Timelimit=60;
	Savetrees file=Arbres-206.tre;
	
	hsearch addseq=random nreps=1 Keep=1220 Timelimit=140;
	Savetrees file=Arbres-207.tre;
	
	hsearch addseq=random nreps=1 Keep=1220 Timelimit=200;
	Savetrees file=Arbres-208.tre;
	
	hsearch addseq=random nreps=1 Keep=1220 Timelimit=300;
	Savetrees file=Arbres-209.tre;
	
	hsearch addseq=random nreps=1 Keep=1220 Timelimit=500;
	Savetrees file=Arbres-210.tre;
	
	hsearch addseq=random nreps=1 Keep=1220 Timelimit=60;
	Savetrees file=Arbres-211.tre;
	
	hsearch addseq=random nreps=1 Keep=1220 Timelimit=140;
	Savetrees file=Arbres-212.tre;
	
	hsearch addseq=random nreps=1 Keep=1220 Timelimit=200;
	Savetrees file=Arbres-213.tre;
	
	hsearch addseq=random nreps=1 Keep=1220 Timelimit=300;
	Savetrees file=Arbres-214.tre;
	
	hsearch addseq=random nreps=1 Keep=1220 Timelimit=500;
	Savetrees file=Arbres-215.tre;
	
	hsearch addseq=random nreps=1 Keep=1220 Timelimit=60;
	Savetrees file=Arbres-216.tre;
	
	hsearch addseq=random nreps=1 Keep=1220 Timelimit=140;
	Savetrees file=Arbres-217.tre;
	
	hsearch addseq=random nreps=1 Keep=1220 Timelimit=200;
	Savetrees file=Arbres-218.tre;
	
	hsearch addseq=random nreps=1 Keep=1220 Timelimit=300;
	Savetrees file=Arbres-219.tre;
	
	hsearch addseq=random nreps=1 Keep=1220 Timelimit=500;
	Savetrees file=Arbres-220.tre;
	
	hsearch addseq=random nreps=1 Keep=1220 Timelimit=60;
	Savetrees file=Arbres-221.tre;
	
	hsearch addseq=random nreps=1 Keep=1220 Timelimit=140;
	Savetrees file=Arbres-222.tre;
	
	hsearch addseq=random nreps=1 Keep=1220 Timelimit=200;
	Savetrees file=Arbres-223.tre;
	
	hsearch addseq=random nreps=1 Keep=1220 Timelimit=300;
	Savetrees file=Arbres-224.tre;
	
	hsearch addseq=random nreps=1 Keep=1220 Timelimit=500;
	Savetrees file=Arbres-225.tre;
	
	hsearch addseq=random nreps=1 Keep=1220 Timelimit=60;
	Savetrees file=Arbres-226.tre;
	
	hsearch addseq=random nreps=1 Keep=1220 Timelimit=140;
	Savetrees file=Arbres-227.tre;
	
	hsearch addseq=random nreps=1 Keep=1220 Timelimit=200;
	Savetrees file=Arbres-228.tre;
	
	hsearch addseq=random nreps=1 Keep=1220 Timelimit=300;
	Savetrees file=Arbres-229.tre;
	
	hsearch addseq=random nreps=1 Keep=1220 Timelimit=500;
	Savetrees file=Arbres-230.tre;
	
	hsearch addseq=random nreps=1 Keep=1220 Timelimit=60;
	Savetrees file=Arbres-231.tre;
	
	hsearch addseq=random nreps=1 Keep=1220 Timelimit=140;
	Savetrees file=Arbres-232.tre;
	
	hsearch addseq=random nreps=1 Keep=1220 Timelimit=200;
	Savetrees file=Arbres-233.tre;
	
	hsearch addseq=random nreps=1 Keep=1220 Timelimit=300;
	Savetrees file=Arbres-234.tre;
	
	hsearch addseq=random nreps=1 Keep=1220 Timelimit=500;
	Savetrees file=Arbres-235.tre;
	
	hsearch addseq=random nreps=1 Keep=1220 Timelimit=60;
	Savetrees file=Arbres-236.tre;
	
	hsearch addseq=random nreps=1 Keep=1220 Timelimit=140;
	Savetrees file=Arbres-237.tre;
	
	hsearch addseq=random nreps=1 Keep=1220 Timelimit=200;
	Savetrees file=Arbres-238.tre;
	
	hsearch addseq=random nreps=1 Keep=1220 Timelimit=300;
	Savetrees file=Arbres-239.tre;
	
	hsearch addseq=random nreps=1 Keep=1220 Timelimit=500;
	Savetrees file=Arbres-240.tre;
	
	hsearch addseq=random nreps=1 Keep=1220 Timelimit=60;
	Savetrees file=Arbres-241.tre;
	
	hsearch addseq=random nreps=1 Keep=1220 Timelimit=140;
	Savetrees file=Arbres-242.tre;
	
	hsearch addseq=random nreps=1 Keep=1220 Timelimit=200;
	Savetrees file=Arbres-243.tre;
	
	hsearch addseq=random nreps=1 Keep=1220 Timelimit=300;
	Savetrees file=Arbres-244.tre;
	
	hsearch addseq=random nreps=1 Keep=1220 Timelimit=500;
	Savetrees file=Arbres-245.tre;
	
	hsearch addseq=random nreps=1 Keep=1220 Timelimit=60;
	Savetrees file=Arbres-246.tre;
	
	hsearch addseq=random nreps=1 Keep=1220 Timelimit=140;
	Savetrees file=Arbres-247.tre;
	
	hsearch addseq=random nreps=1 Keep=1220 Timelimit=200;
	Savetrees file=Arbres-248.tre;
	
	hsearch addseq=random nreps=1 Keep=1220 Timelimit=300;
	Savetrees file=Arbres-249.tre;
	
	hsearch addseq=random nreps=1 Keep=1220 Timelimit=500;
	Savetrees file=Arbres-250.tre;
	
[Chargement des arbres]
	Gettrees file=Arbres-1.tre mode=3 ;
	Gettrees file=Arbres-2.tre mode=7 ;
	Gettrees file=Arbres-3.tre mode=7 ;
	Gettrees file=Arbres-4.tre mode=7 ;
	Gettrees file=Arbres-5.tre mode=7 ;
	Gettrees file=Arbres-6.tre mode=7 ;
	Gettrees file=Arbres-7.tre mode=7 ;
	Gettrees file=Arbres-8.tre mode=7 ;
	Gettrees file=Arbres-9.tre mode=7 ;
	Gettrees file=Arbres-10.tre mode=7 ;
	Gettrees file=Arbres-11.tre mode=7 ;
	Gettrees file=Arbres-12.tre mode=7 ;
	Gettrees file=Arbres-13.tre mode=7 ;
	Gettrees file=Arbres-14.tre mode=7 ;
	Gettrees file=Arbres-15.tre mode=7 ;
	Gettrees file=Arbres-16.tre mode=7 ;
	Gettrees file=Arbres-17.tre mode=7 ;
	Gettrees file=Arbres-18.tre mode=7 ;
	Gettrees file=Arbres-19.tre mode=7 ;
	Gettrees file=Arbres-20.tre mode=7 ;
	Gettrees file=Arbres-21.tre mode=7 ;
	Gettrees file=Arbres-22.tre mode=7 ;
	Gettrees file=Arbres-23.tre mode=7 ;
	Gettrees file=Arbres-24.tre mode=7 ;
	Gettrees file=Arbres-25.tre mode=7 ;
	Gettrees file=Arbres-26.tre mode=7 ;
	Gettrees file=Arbres-27.tre mode=7 ;
	Gettrees file=Arbres-28.tre mode=7 ;
	Gettrees file=Arbres-29.tre mode=7 ;
	Gettrees file=Arbres-30.tre mode=7 ;
	Gettrees file=Arbres-31.tre mode=7 ;
	Gettrees file=Arbres-32.tre mode=7 ;
	Gettrees file=Arbres-33.tre mode=7 ;
	Gettrees file=Arbres-34.tre mode=7 ;
	Gettrees file=Arbres-35.tre mode=7 ;
	Gettrees file=Arbres-36.tre mode=7 ;
	Gettrees file=Arbres-37.tre mode=7 ;
	Gettrees file=Arbres-38.tre mode=7 ;
	Gettrees file=Arbres-39.tre mode=7 ;
	Gettrees file=Arbres-40.tre mode=7 ;
	Gettrees file=Arbres-41.tre mode=7 ;
	Gettrees file=Arbres-42.tre mode=7 ;
	Gettrees file=Arbres-43.tre mode=7 ;
	Gettrees file=Arbres-44.tre mode=7 ;
	Gettrees file=Arbres-45.tre mode=7 ;
	Gettrees file=Arbres-46.tre mode=7 ;
	Gettrees file=Arbres-47.tre mode=7 ;
	Gettrees file=Arbres-48.tre mode=7 ;
	Gettrees file=Arbres-49.tre mode=7 ;
	Gettrees file=Arbres-50.tre mode=7 ;
	Gettrees file=Arbres-51.tre mode=7 ;
	Gettrees file=Arbres-52.tre mode=7 ;
	Gettrees file=Arbres-53.tre mode=7 ;
	Gettrees file=Arbres-54.tre mode=7 ;
	Gettrees file=Arbres-55.tre mode=7 ;
	Gettrees file=Arbres-56.tre mode=7 ;
	Gettrees file=Arbres-57.tre mode=7 ;
	Gettrees file=Arbres-58.tre mode=7 ;
	Gettrees file=Arbres-59.tre mode=7 ;
	Gettrees file=Arbres-60.tre mode=7 ;
	Gettrees file=Arbres-61.tre mode=7 ;
	Gettrees file=Arbres-62.tre mode=7 ;
	Gettrees file=Arbres-63.tre mode=7 ;
	Gettrees file=Arbres-64.tre mode=7 ;
	Gettrees file=Arbres-65.tre mode=7 ;
	Gettrees file=Arbres-66.tre mode=7 ;
	Gettrees file=Arbres-67.tre mode=7 ;
	Gettrees file=Arbres-68.tre mode=7 ;
	Gettrees file=Arbres-69.tre mode=7 ;
	Gettrees file=Arbres-70.tre mode=7 ;
	Gettrees file=Arbres-71.tre mode=7 ;
	Gettrees file=Arbres-72.tre mode=7 ;
	Gettrees file=Arbres-73.tre mode=7 ;
	Gettrees file=Arbres-74.tre mode=7 ;
	Gettrees file=Arbres-75.tre mode=7 ;
	Gettrees file=Arbres-76.tre mode=7 ;
	Gettrees file=Arbres-77.tre mode=7 ;
	Gettrees file=Arbres-78.tre mode=7 ;
	Gettrees file=Arbres-79.tre mode=7 ;
	Gettrees file=Arbres-80.tre mode=7 ;
	Gettrees file=Arbres-81.tre mode=7 ;
	Gettrees file=Arbres-82.tre mode=7 ;
	Gettrees file=Arbres-83.tre mode=7 ;
	Gettrees file=Arbres-84.tre mode=7 ;
	Gettrees file=Arbres-85.tre mode=7 ;
	Gettrees file=Arbres-86.tre mode=7 ;
	Gettrees file=Arbres-87.tre mode=7 ;
	Gettrees file=Arbres-88.tre mode=7 ;
	Gettrees file=Arbres-89.tre mode=7 ;
	Gettrees file=Arbres-90.tre mode=7 ;
	Gettrees file=Arbres-91.tre mode=7 ;
	Gettrees file=Arbres-92.tre mode=7 ;
	Gettrees file=Arbres-93.tre mode=7 ;
	Gettrees file=Arbres-94.tre mode=7 ;
	Gettrees file=Arbres-95.tre mode=7 ;
	Gettrees file=Arbres-96.tre mode=7 ;
	Gettrees file=Arbres-97.tre mode=7 ;
	Gettrees file=Arbres-98.tre mode=7 ;
	Gettrees file=Arbres-99.tre mode=7 ;
	Gettrees file=Arbres-100.tre mode=7 ;
	Gettrees file=Arbres-101.tre mode=7 ;
	Gettrees file=Arbres-102.tre mode=7 ;
	Gettrees file=Arbres-103.tre mode=7 ;
	Gettrees file=Arbres-104.tre mode=7 ;
	Gettrees file=Arbres-105.tre mode=7 ;
	Gettrees file=Arbres-106.tre mode=7 ;
	Gettrees file=Arbres-107.tre mode=7 ;
	Gettrees file=Arbres-108.tre mode=7 ;
	Gettrees file=Arbres-109.tre mode=7 ;
	Gettrees file=Arbres-110.tre mode=7 ;
	Gettrees file=Arbres-111.tre mode=7 ;
	Gettrees file=Arbres-112.tre mode=7 ;
	Gettrees file=Arbres-113.tre mode=7 ;
	Gettrees file=Arbres-114.tre mode=7 ;
	Gettrees file=Arbres-115.tre mode=7 ;
	Gettrees file=Arbres-116.tre mode=7 ;
	Gettrees file=Arbres-117.tre mode=7 ;
	Gettrees file=Arbres-118.tre mode=7 ;
	Gettrees file=Arbres-119.tre mode=7 ;
	Gettrees file=Arbres-120.tre mode=7 ;
	Gettrees file=Arbres-121.tre mode=7 ;
	Gettrees file=Arbres-122.tre mode=7 ;
	Gettrees file=Arbres-123.tre mode=7 ;
	Gettrees file=Arbres-124.tre mode=7 ;
	Gettrees file=Arbres-125.tre mode=7 ;
	Gettrees file=Arbres-126.tre mode=7 ;
	Gettrees file=Arbres-127.tre mode=7 ;
	Gettrees file=Arbres-128.tre mode=7 ;
	Gettrees file=Arbres-129.tre mode=7 ;
	Gettrees file=Arbres-130.tre mode=7 ;
	Gettrees file=Arbres-131.tre mode=7 ;
	Gettrees file=Arbres-132.tre mode=7 ;
	Gettrees file=Arbres-133.tre mode=7 ;
	Gettrees file=Arbres-134.tre mode=7 ;
	Gettrees file=Arbres-135.tre mode=7 ;
	Gettrees file=Arbres-136.tre mode=7 ;
	Gettrees file=Arbres-137.tre mode=7 ;
	Gettrees file=Arbres-138.tre mode=7 ;
	Gettrees file=Arbres-139.tre mode=7 ;
	Gettrees file=Arbres-140.tre mode=7 ;
	Gettrees file=Arbres-141.tre mode=7 ;
	Gettrees file=Arbres-142.tre mode=7 ;
	Gettrees file=Arbres-143.tre mode=7 ;
	Gettrees file=Arbres-144.tre mode=7 ;
	Gettrees file=Arbres-145.tre mode=7 ;
	Gettrees file=Arbres-146.tre mode=7 ;
	Gettrees file=Arbres-147.tre mode=7 ;
	Gettrees file=Arbres-148.tre mode=7 ;
	Gettrees file=Arbres-149.tre mode=7 ;
	Gettrees file=Arbres-150.tre mode=7 ;
	Gettrees file=Arbres-151.tre mode=7 ;
	Gettrees file=Arbres-152.tre mode=7 ;
	Gettrees file=Arbres-153.tre mode=7 ;
	Gettrees file=Arbres-154.tre mode=7 ;
	Gettrees file=Arbres-155.tre mode=7 ;
	Gettrees file=Arbres-156.tre mode=7 ;
	Gettrees file=Arbres-157.tre mode=7 ;
	Gettrees file=Arbres-158.tre mode=7 ;
	Gettrees file=Arbres-159.tre mode=7 ;
	Gettrees file=Arbres-160.tre mode=7 ;
	Gettrees file=Arbres-161.tre mode=7 ;
	Gettrees file=Arbres-162.tre mode=7 ;
	Gettrees file=Arbres-163.tre mode=7 ;
	Gettrees file=Arbres-164.tre mode=7 ;
	Gettrees file=Arbres-165.tre mode=7 ;
	Gettrees file=Arbres-166.tre mode=7 ;
	Gettrees file=Arbres-167.tre mode=7 ;
	Gettrees file=Arbres-168.tre mode=7 ;
	Gettrees file=Arbres-169.tre mode=7 ;
	Gettrees file=Arbres-170.tre mode=7 ;
	Gettrees file=Arbres-171.tre mode=7 ;
	Gettrees file=Arbres-172.tre mode=7 ;
	Gettrees file=Arbres-173.tre mode=7 ;
	Gettrees file=Arbres-174.tre mode=7 ;
	Gettrees file=Arbres-175.tre mode=7 ;
	Gettrees file=Arbres-176.tre mode=7 ;
	Gettrees file=Arbres-177.tre mode=7 ;
	Gettrees file=Arbres-178.tre mode=7 ;
	Gettrees file=Arbres-179.tre mode=7 ;
	Gettrees file=Arbres-180.tre mode=7 ;
	Gettrees file=Arbres-181.tre mode=7 ;
	Gettrees file=Arbres-182.tre mode=7 ;
	Gettrees file=Arbres-183.tre mode=7 ;
	Gettrees file=Arbres-184.tre mode=7 ;
	Gettrees file=Arbres-185.tre mode=7 ;
	Gettrees file=Arbres-186.tre mode=7 ;
	Gettrees file=Arbres-187.tre mode=7 ;
	Gettrees file=Arbres-188.tre mode=7 ;
	Gettrees file=Arbres-189.tre mode=7 ;
	Gettrees file=Arbres-190.tre mode=7 ;
	Gettrees file=Arbres-191.tre mode=7 ;
	Gettrees file=Arbres-192.tre mode=7 ;
	Gettrees file=Arbres-193.tre mode=7 ;
	Gettrees file=Arbres-194.tre mode=7 ;
	Gettrees file=Arbres-195.tre mode=7 ;
	Gettrees file=Arbres-196.tre mode=7 ;
	Gettrees file=Arbres-197.tre mode=7 ;
	Gettrees file=Arbres-198.tre mode=7 ;
	Gettrees file=Arbres-199.tre mode=7 ;
	Gettrees file=Arbres-200.tre mode=7 ;
	Gettrees file=Arbres-201.tre mode=7 ;
	Gettrees file=Arbres-202.tre mode=7 ;
	Gettrees file=Arbres-203.tre mode=7 ;
	Gettrees file=Arbres-204.tre mode=7 ;
	Gettrees file=Arbres-205.tre mode=7 ;
	Gettrees file=Arbres-206.tre mode=7 ;
	Gettrees file=Arbres-207.tre mode=7 ;
	Gettrees file=Arbres-208.tre mode=7 ;
	Gettrees file=Arbres-209.tre mode=7 ;
	Gettrees file=Arbres-210.tre mode=7 ;
	Gettrees file=Arbres-211.tre mode=7 ;
	Gettrees file=Arbres-212.tre mode=7 ;
	Gettrees file=Arbres-213.tre mode=7 ;
	Gettrees file=Arbres-214.tre mode=7 ;
	Gettrees file=Arbres-215.tre mode=7 ;
	Gettrees file=Arbres-216.tre mode=7 ;
	Gettrees file=Arbres-217.tre mode=7 ;
	Gettrees file=Arbres-218.tre mode=7 ;
	Gettrees file=Arbres-219.tre mode=7 ;
	Gettrees file=Arbres-220.tre mode=7 ;
	Gettrees file=Arbres-221.tre mode=7 ;
	Gettrees file=Arbres-222.tre mode=7 ;
	Gettrees file=Arbres-223.tre mode=7 ;
	Gettrees file=Arbres-224.tre mode=7 ;
	Gettrees file=Arbres-225.tre mode=7 ;
	Gettrees file=Arbres-226.tre mode=7 ;
	Gettrees file=Arbres-227.tre mode=7 ;
	Gettrees file=Arbres-228.tre mode=7 ;
	Gettrees file=Arbres-229.tre mode=7 ;
	Gettrees file=Arbres-230.tre mode=7 ;
	Gettrees file=Arbres-231.tre mode=7 ;
	Gettrees file=Arbres-232.tre mode=7 ;
	Gettrees file=Arbres-233.tre mode=7 ;
	Gettrees file=Arbres-234.tre mode=7 ;
	Gettrees file=Arbres-235.tre mode=7 ;
	Gettrees file=Arbres-236.tre mode=7 ;
	Gettrees file=Arbres-237.tre mode=7 ;
	Gettrees file=Arbres-238.tre mode=7 ;
	Gettrees file=Arbres-239.tre mode=7 ;
	Gettrees file=Arbres-240.tre mode=7 ;
	Gettrees file=Arbres-241.tre mode=7 ;
	Gettrees file=Arbres-242.tre mode=7 ;
	Gettrees file=Arbres-243.tre mode=7 ;
	Gettrees file=Arbres-244.tre mode=7 ;
	Gettrees file=Arbres-245.tre mode=7 ;
	Gettrees file=Arbres-246.tre mode=7 ;
	Gettrees file=Arbres-247.tre mode=7 ;
	Gettrees file=Arbres-248.tre mode=7 ;
	Gettrees file=Arbres-249.tre mode=7 ;
	Gettrees file=Arbres-250.tre mode=7 ;

	Filter maxscore=1235;
	Savetrees file=Arbres.tre replace;

[Conservation des arbres les plus parcimonieux uniquement]
	Filter best=yes;


[Affichage d'un arbre de ce jeu de données avec description et changements aux noeuds]
	Log file=Bremer-Changements.txt start=yes;
	Describetrees/plot=Phylogram labelnode=yes chglist=yes apolist=yes;
	Log file=Bremer-Changements.txt stop=yes;


[Calcul des consensus :]
     [Majrule 50%]
	Log file=ConsensusMajrule50.txt start=yes;
	Contree all/strict=no Majrule=yes percent = 50 grpfreq=no Treefile = Cons_Majrule50.tre replace;
	Log file=ConsensusMajrule50.txt stop=yes;

     [Majrule 70%]
	Log file=ConsensusMajrule70.txt start=yes;
	Contree all/strict=no Majrule=yes percent = 70 grpfreq=no Treefile = Cons_Majrule70.tre replace;
	Log file=ConsensusMajrule70.txt stop=yes;

     [Strict]
	Log file=Consensus-Strict.txt start=yes;
	Contree all/strict=yes Majrule=no grpfreq=no Treefile = Cons_Strict.tre replace;
	Log file=Consensus-Strict.txt stop=yes;


[Calcul des Bremer]
[Bremer n°0]
	Gettrees file=arbres.tre mode=3;
	Log file=Bremer-0.txt start=yes;
	filter maxscore=1213;
	Savetrees file=1213.tre replace;
	Contree all/strict=yes Majrule=no grpfreq=no Treefile = Bremer-0.tre replace;
	Gettrees file=arbres.tre mode=3;
	Log file=Bremer-0.txt stop=yes;
	
[Bremer n°1]
	Log file=Bremer-1.txt start=yes;
	filter maxscore=1214;
	Savetrees file=1214.tre replace;
	Contree all/strict=yes Majrule=no grpfreq=no Treefile = Bremer-1.tre replace;
	Gettrees file=arbres.tre mode=3;
	Log file=Bremer-1.txt stop=yes;
	
[Bremer n°2]
	Log file=Bremer-2.txt start=yes;
	filter maxscore=1215;
	Savetrees file=1215.tre replace;
	Contree all/strict=yes Majrule=no grpfreq=no Treefile = Bremer-2.tre replace;
	Gettrees file=arbres.tre mode=3;
	Log file=Bremer-2.txt stop=yes;
	
[Bremer n°3]
	Log file=Bremer-3.txt start=yes;
	filter maxscore=1216;
	Savetrees file=1216.tre replace;
	Contree all/strict=yes Majrule=no grpfreq=no Treefile = Bremer-3.tre replace;
	Gettrees file=arbres.tre mode=3;
	Log file=Bremer-3.txt stop=yes;
	
[Bremer n°4]
	Log file=Bremer-4.txt start=yes;
	filter maxscore=1217;
	Savetrees file=1217.tre replace;
	Contree all/strict=yes Majrule=no grpfreq=no Treefile = Bremer-4.tre replace;
	Gettrees file=arbres.tre mode=3;
	Log file=Bremer-4.txt stop=yes;
	
[Bremer n°5]
	Log file=Bremer-5.txt start=yes;
	filter maxscore=1218;
	Savetrees file=1218.tre replace;
	Contree all/strict=yes Majrule=no grpfreq=no Treefile = Bremer-5.tre replace;
	Gettrees file=arbres.tre mode=3;
	Log file=Bremer-5.txt stop=yes;
	
[Bremer n°6]
	Gettrees file=arbres.tre mode=3;
	Log file=Bremer-6.txt start=yes;
	filter maxscore=1219;
	Savetrees file=1219.tre replace;
	Contree all/strict=yes Majrule=no grpfreq=no Treefile = Bremer-6.tre replace;
	Gettrees file=arbres.tre mode=3;
	Log file=Bremer-6.txt stop=yes;
	
[Bremer n°7]
	Log file=Bremer-7.txt start=yes;
	filter maxscore=1220;
	Savetrees file=1220.tre replace;
	Contree all/strict=yes Majrule=no grpfreq=no Treefile = Bremer-7.tre replace;
	Gettrees file=arbres.tre mode=3;
	Log file=Bremer-7.txt stop=yes;
	
[Bremer n°8]
	Log file=Bremer-8.txt start=yes;
	filter maxscore=1221;
	Savetrees file=1221.tre replace;
	Contree all/strict=yes Majrule=no grpfreq=no Treefile = Bremer-8.tre replace;
	Gettrees file=arbres.tre mode=3;
	Log file=Bremer-8.txt stop=yes;
	
[Bremer n°9]
	Log file=Bremer-9.txt start=yes;
	filter maxscore=1222;
	Savetrees file=1222.tre replace;
	Contree all/strict=yes Majrule=no grpfreq=no Treefile = Bremer-9.tre replace;
	Gettrees file=arbres.tre mode=3;
	Log file=Bremer-9.txt stop=yes;
	
[Bremer n°10]
	Log file=Bremer-10.txt start=yes;
	filter maxscore=1223;
	Savetrees file=1223.tre replace;
	Contree all/strict=yes Majrule=no grpfreq=no Treefile = Bremer-10.tre replace;
	Log file=Bremer-10.txt stop=yes;
	
[Bremer n°10 Majrule]
	Log file=Bremer-10-MajRule.txt start=yes;
	Contree all/strict=no Majrule=yes percent=70 grpfreq=no Treefile = Bremer-10-Majrule70.tre replace;
	Contree all/strict=no Majrule=yes percent=95 grpfreq=no Treefile = Bremer-10-Majrule95.tre replace;
	Gettrees file=arbres.tre mode=3;
	Log file=Bremer-10-majrule.txt stop=yes;
	
[Bremer n°11]
	Log file=Bremer-11.txt start=yes;
	filter maxscore=1224;
	Savetrees file=1224.tre replace;
	Contree all/strict=yes Majrule=no grpfreq=no Treefile = Bremer-11.tre replace;
	Gettrees file=arbres.tre mode=3;
	Log file=Bremer-11.txt stop=yes;
	
[Bremer n°12]
	Log file=Bremer-12.txt start=yes;
	filter maxscore=1225;
	Savetrees file=1225.tre replace;
	Contree all/strict=yes Majrule=no grpfreq=no Treefile = Bremer-12.tre replace;
	Gettrees file=arbres.tre mode=3;
	Log file=Bremer-12.txt stop=yes;
	
[Bremer n°13]
	Log file=Bremer-13.txt start=yes;
	filter maxscore=1226;
	Savetrees file=1226.tre replace;
	Contree all/strict=yes Majrule=no grpfreq=no Treefile = Bremer-13.tre replace;
	Gettrees file=arbres.tre mode=3;
	Log file=Bremer-13.txt stop=yes;
	
[Bremer n°14]
	Log file=Bremer-14.txt start=yes;
	filter maxscore=1227;
	Savetrees file=1227.tre replace;
	Contree all/strict=yes Majrule=no grpfreq=no Treefile = Bremer-14.tre replace;
	Gettrees file=arbres.tre mode=3;
	Log file=Bremer-14.txt stop=yes;
	
[Bremer n°15]
	Log file=Bremer-15.txt start=yes;
	filter maxscore=1228;
	Savetrees file=1228.tre replace;
	Contree all/strict=yes Majrule=no grpfreq=no Treefile = Bremer-15.tre replace;
	Log file=Bremer-15.txt stop=yes;
	
[Bremer n°15 Majrule]
	Log file=Bremer-15-majrule.txt start=yes;
	Contree all/strict=no Majrule=yes percent=70 grpfreq=no Treefile = Bremer-15-Majrule70.tre replace;
	Contree all/strict=no Majrule=yes percent=95 grpfreq=no Treefile = Bremer-15-Majrule95.tre replace;
	Log file=Bremer-15-majrule.txt stop=yes;

[Bremer n°16]
	Log file=Bremer-16.txt start=yes;
	filter maxscore=1229;
	Savetrees file=1229.tre replace;
	Contree all/strict=yes Majrule=no grpfreq=no Treefile = Bremer-16.tre replace;
	Gettrees file=arbres.tre mode=3;
	Log file=Bremer-16.txt stop=yes;
	
[Bremer n°17]
	Log file=Bremer-17.txt start=yes;
	filter maxscore=1230;
	Savetrees file=1230.tre replace;
	Contree all/strict=yes Majrule=no grpfreq=no Treefile = Bremer-17.tre replace;
	Gettrees file=arbres.tre mode=3;
	Log file=Bremer-17.txt stop=yes;
	
[Bremer n°18]
	Log file=Bremer-18.txt start=yes;
	filter maxscore=1231;
	Savetrees file=1231.tre replace;
	Contree all/strict=yes Majrule=no grpfreq=no Treefile = Bremer-18.tre replace;
	Gettrees file=arbres.tre mode=3;
	Log file=Bremer-18.txt stop=yes;
	
[Bremer n°19]
	Log file=Bremer-19.txt start=yes;
	filter maxscore=1232;
	Savetrees file=1232.tre replace;
	Contree all/strict=yes Majrule=no grpfreq=no Treefile = Bremer-19.tre replace;
	Gettrees file=arbres.tre mode=3;
	Log file=Bremer-19.txt stop=yes;
	
[Bremer n°20]
	Log file=Bremer-20.txt start=yes;
	filter maxscore=1233;
	Savetrees file=1233.tre replace;
	Contree all/strict=yes Majrule=no grpfreq=no Treefile = Bremer-20.tre replace;
	Log file=Bremer-20.txt stop=yes;
	
[Bremer n°20 Majrule]
	Log file=Bremer-20-majrule.txt start=yes;
	Contree all/strict=no Majrule=yes percent=70 grpfreq=no Treefile = Bremer-20-Majrule70.tre replace;
	Contree all/strict=no Majrule=yes percent=95 grpfreq=no Treefile = Bremer-20-Majrule95.tre replace;
	Log file=Bremer-20-majrule.txt stop=yes;
	Gettrees file=arbres.tre mode=3;

[Bremer n°21]
	Log file=Bremer-21.txt start=yes;
	filter maxscore=1234;
	Savetrees file=1234.tre replace;
	Contree all/strict=yes Majrule=no grpfreq=no Treefile = Bremer-21.tre replace;
	Gettrees file=arbres.tre mode=3;
	Log file=Bremer-21.txt stop=yes;
	
[Bremer n°22]
	Log file=Bremer-22.txt start=yes;
	filter maxscore=1235;
	Savetrees file=1235.tre replace;
	Contree all/strict=yes Majrule=no grpfreq=no Treefile = Bremer-22.tre replace;
	Gettrees file=arbres.tre mode=3;
	Log file=Bremer-22.txt stop=yes;


[Arbres par taille]
	Gettrees file=1235.tre mode=3;
	Gettrees file=1234.tre mode=4;
	Savetrees file=1235-pas.tre;
	
	Gettrees file=1234.tre mode=3;
	Gettrees file=1233.tre mode=4;
	Savetrees file=1234-pas.tre;
	
	Gettrees file=1233.tre mode=3;
	Gettrees file=1232.tre mode=4;
	Savetrees file=1233-pas.tre;
	
	Gettrees file=1232.tre mode=3;
	Gettrees file=1231.tre mode=4;
	Savetrees file=1232-pas.tre;]
	
	Gettrees file=1231.tre mode=3;
	Gettrees file=1230.tre mode=4;
	Savetrees file=1231-pas.tre;
	
	Gettrees file=1230.tre mode=3;
	Gettrees file=1229.tre mode=4;
	Savetrees file=1230-pas.tre;
	
	Gettrees file=1229.tre mode=3;
	Gettrees file=1228.tre mode=4;
	Savetrees file=1229-pas.tre;
	
	Gettrees file=1228.tre mode=3;
	Gettrees file=1227.tre mode=4;
	Savetrees file=1228-pas.tre;
	
	Gettrees file=1227.tre mode=3;
	Gettrees file=1226.tre mode=4;
	Savetrees file=1227-pas.tre;
	
	Gettrees file=1226.tre mode=3;
	Gettrees file=1225.tre mode=4;
	Savetrees file=1226-pas.tre;
	
	Gettrees file=1225.tre mode=3;
	Gettrees file=1224.tre mode=4;
	Savetrees file=1225-pas.tre;
	
	Gettrees file=1224.tre mode=3;
	Gettrees file=1223.tre mode=4;
	Savetrees file=1224-pas.tre;
	
	Gettrees file=1223.tre mode=3;
	Gettrees file=1222.tre mode=4;
	Savetrees file=1223-pas.tre;
	
	Gettrees file=1222.tre mode=3;
	Gettrees file=1221.tre mode=4;
	Savetrees file=1222-pas.tre;
	
	Gettrees file=1221.tre mode=3;
	Gettrees file=1220.tre mode=4;
	Savetrees file=1221-pas.tre;
	
	Gettrees file=1220.tre mode=3;
	Gettrees file=1219.tre mode=4;
	Savetrees file=1220-pas.tre;
	
	Gettrees file=1219.tre mode=3;
	Gettrees file=1218.tre mode=4;
	Savetrees file=1219-pas.tre;

	Gettrees file=1218.tre mode=3;
	Gettrees file=1217.tre mode=4;
	Savetrees file=1218-pas.tre;
	
	Gettrees file=1217.tre mode=3;
	Gettrees file=1216.tre mode=4;
	Savetrees file=1217-pas.tre;
	
	Gettrees file=1216.tre mode=3;
	Gettrees file=1215.tre mode=4;
	Savetrees file=1216-pas.tre;
	
	Gettrees file=1215.tre mode=3;
	Gettrees file=1214.tre mode=4;
	Savetrees file=1215-pas.tre;
	
	Gettrees file=1214.tre mode=3;
	Gettrees file=1213.tre mode=4;
	Savetrees file=1214-pas.tre;
